# Supplementary material for: μ-Oxido-bis{[2,2-bis­(3,5-dimethyl-1H-pyrazol-1-yl)acetato-κ3 N 2,O,N 2′]chloridooxidomolybdenum(V)} mono­hydrate
Source: Acta Crystallogr Sect E Struct Rep Online. 2010 Nov 24;66(Pt 12):m1648–9. doi: 10.1107/S1600536810045393 (PMC3011627; doi:10.1107/S1600536810045393)
Supplement: Supplementary file 2 [file e-66-m1648-Isup2.hkl]

 
#==========================================================================
#       Structure Factor lists should be submitted as separate files
#==========================================================================
 
data_I
 
loop_
_refln_index_h
_refln_index_k
_refln_index_l
_refln_F_meas
_refln_F_calc
_refln_F_sigma
_refln_F_squared_meas
_refln_F_squared_calc
_refln_F_squared_sigma
_refln_observed_status
    0   0   4 271.555 278.030   2.310 73742.0 77300.7  ?  o  
    0   0   6  19.543  13.537    .558 381.936 183.250  ?  o  
    0   0   8  25.911  21.976    .166 671.403 482.955  ?  o  
    0   0  10  12.012  10.110    .942 144.294 102.213  ?  <  
    0   0  12  62.542  61.574    .097 3911.56 3791.38  ?  o  
    0   0  14 294.780 289.625   1.240 86895.5 83882.6  ?  o  
    0   0  16  68.017  64.625    .188 4626.33 4176.42  ?  o  
    0   0  18 213.726 210.406    .927 45679.0 44270.7  ?  o  
    0   0  20  70.531  69.989    .256 4974.56 4898.49  ?  o  
    0   0  22 158.448 154.171   1.402 25105.7 23768.7  ?  o  
    0   0  24  41.768  47.359    .711 1744.57 2242.90  ?  o  
    0   0  26  21.808  25.881   1.350 475.578 669.835  ?  o  
    0   2   2   5.131 121.249    .497  26.326 14701.3  ?  <  
    0   2   3 297.507 310.238   3.001 88510.1 96247.6  ?  o  
    0   2   4  46.936  48.445    .031 2203.03 2346.96  ?  o  
    0   2   5 113.541 114.486    .095 12891.6 13107.0  ?  o  
    0   2   6 182.227 176.064    .198 33206.5 30998.5  ?  o  
    0   2   7 500.906 512.210   2.422 250907. 262359.  ?  o  
    0   2   8 132.103 120.768    .117 17451.2 14584.9  ?  o  
    0   2   9 101.130  91.099    .073 10227.3 8299.08  ?  o  
    0   2  10   4.587    .252    .248  21.045    .064  ?  o  
    0   2  11  77.478  84.783    .040 6002.91 7188.15  ?  o  
    0   2  12  26.286  20.042    .048 690.979 401.681  ?  o  
    0   2  13  19.587  24.736    .322 383.670 611.879  ?  o  
    0   2  14  23.201  12.941    .274 538.264 167.464  ?  o  
    0   2  15 188.708 188.519    .217 35610.9 35539.4  ?  o  
    0   2  16 101.751 100.662    .115 10353.4 10132.8  ?  o  
    0   2  17 162.058 160.943    .225 26262.7 25902.7  ?  o  
    0   2  18  12.373  11.810    .402 153.080 139.473  ?  o  
    0   2  19  90.396  88.339    .126 8171.48 7803.83  ?  o  
    0   2  20  33.423  35.233    .166 1117.10 1241.36  ?  o  
    0   2  21 171.661 164.271    .706 29467.5 26985.0  ?  o  
    0   2  22  30.483  37.661    .454 929.217 1418.37  ?  o  
    0   2  23   -.459  11.782  11.126    .211 138.821  ?  <  
    0   2  24  10.216   1.575   2.172 104.360   2.480  ?  <  
    0   2  25  31.391  36.711    .517 985.420 1347.67  ?  o  
    0   2  26  55.426  57.905    .317 3072.09 3352.99  ?  o  
    0   2  27  21.355  25.112   1.886 456.049 630.631  ?  o  
    0   4   0 272.062 301.248   3.082 74017.6 90750.4  ?  o  
    0   4   1  62.297  61.521    .055 3880.88 3784.83  ?  o  
    0   4   2  11.724   7.146    .086 137.456  51.072  ?  o  
    0   4   4 101.648 107.540    .050 10332.4 11564.9  ?  o  
    0   4   5 165.062 170.219    .166 27245.4 28974.5  ?  o  
    0   4   6 404.504 414.158   1.192 163624. 171527.  ?  o  
    0   4   7 141.076 132.240    .111 19902.4 17487.4  ?  o  
    0   4   8  58.360  53.581    .043 3405.87 2870.96  ?  o  
    0   4   9 227.619 226.920    .266 51810.2 51492.7  ?  o  
    0   4  10  56.647  59.980    .052 3208.90 3597.61  ?  o  
    0   4  11  98.855  97.965    .067 9772.23 9597.08  ?  o  
    0   4  12  44.630  48.170    .052 1991.82 2320.36  ?  o  
    0   4  13 212.177 210.217    .247 45019.1 44191.2  ?  o  
    0   4  14  70.988  67.128    .045 5039.30 4506.17  ?  o  
    0   4  15  12.458  10.121    .247 155.200 102.438  ?  o  
    0   4  16  54.972  55.190    .070 3021.95 3045.91  ?  o  
    0   4  17  87.623  85.889    .086 7677.81 7376.96  ?  o  
    0   4  18 202.911 200.455    .361 41173.1 40182.2  ?  o  
    0   4  19  40.411  41.558    .120 1633.06 1727.04  ?  o  
    0   4  20  94.423  93.421    .169 8915.68 8727.40  ?  o  
    0   4  21  37.623  37.013    .237 1415.50 1369.99  ?  o  
    0   4  22  32.493  31.216    .375 1055.77 974.469  ?  o  
    0   4  23  49.135  51.226    .308 2414.28 2624.07  ?  o  
    0   4  24  53.168  52.068    .382 2826.79 2711.09  ?  o  
    0   4  25  41.494  40.077    .402 1721.77 1606.15  ?  o  
    0   4  26  35.463  40.908    .910 1257.59 1673.43  ?  o  
    0   6   0 129.301 124.086    .285 16718.9 15397.3  ?  o  
    0   6   1 329.100 334.255   1.416 108307. 111726.  ?  o  
    0   6   2 175.424 173.439    .212 30773.5 30081.1  ?  o  
    0   6   3 254.850 253.824    .462 64948.5 64426.6  ?  o  
    0   6   4 427.557 439.981   1.710 182805. 193583.  ?  o  
    0   6   5 256.749 262.682    .534 65920.0 69001.8  ?  o  
    0   6   6 177.471 186.158    .227 31495.9 34654.8  ?  o  
    0   6   7 254.595 251.284    .492 64818.5 63143.7  ?  o  
    0   6   8 293.594 302.084    .556 86197.4 91254.8  ?  o  
    0   6   9 276.043 283.152    .405 76199.8 80175.1  ?  o  
    0   6  10 164.581 173.291    .144 27087.0 30029.8  ?  o  
    0   6  11 143.626 136.692    .121 20628.4 18684.7  ?  o  
    0   6  12 222.052 222.021    .263 49307.1 49293.3  ?  o  
    0   6  13 143.811 142.127    .125 20681.5 20200.1  ?  o  
    0   6  14 132.198 128.878    .120 17476.3 16609.5  ?  o  
    0   6  15  83.543  88.163    .071 6979.44 7772.74  ?  o  
    0   6  16  62.949  60.310    .059 3962.61 3637.29  ?  o  
    0   6  17  13.759   4.925   1.169 189.315  24.254  ?  <  
    0   6  18 139.889 138.954    .211 19568.8 19308.2  ?  o  
    0   6  19   3.424    .594   1.607  11.722    .353  ?  <  
    0   6  20  34.629  37.374    .239 1199.16 1396.81  ?  o  
    0   6  21 101.312 100.316    .300 10264.2 10063.3  ?  o  
    0   6  22  71.321  71.421    .247 5086.71 5100.90  ?  o  
    0   6  23  49.271  48.718    .224 2427.65 2373.40  ?  o  
    0   6  24  41.910  41.555    .665 1756.45 1726.79  ?  o  
    0   6  25  39.986  31.463    .726 1598.89 989.908  ?  o  
    0   6  26  74.404  80.063    .744 5535.95 6410.11  ?  o  
    0   8   0   9.182   9.321    .281  84.300  86.879  ?  o  
    0   8   1 120.733 124.845    .233 14576.4 15586.3  ?  o  
    0   8   2 147.912 141.664    .245 21877.9 20068.7  ?  o  
    0   8   3  69.436  69.955    .048 4821.29 4893.70  ?  o  
    0   8   4  15.104  12.869    .103 228.143 165.617  ?  o  
    0   8   5 361.501 367.984    .873 130683. 135412.  ?  o  
    0   8   6 351.151 358.313    .797 123307. 128388.  ?  o  
    0   8   7  85.652  78.595    .079 7336.34 6177.20  ?  o  
    0   8   8 129.484 137.571    .114 16766.1 18925.8  ?  o  
    0   8   9 264.939 260.983    .578 70192.8 68112.1  ?  o  
    0   8  10 180.881 174.431    .303 32718.0 30426.2  ?  o  
    0   8  11  14.648   9.802    .790 214.552  96.076  ?  <  
    0   8  12 274.296 275.762    .507 75238.1 76044.7  ?  o  
    0   8  13 138.358 138.300    .129 19143.0 19126.9  ?  o  
    0   8  14  17.958  21.567    .147 322.480 465.127  ?  o  
    0   8  15  21.920  19.190    .178 480.508 368.251  ?  o  
    0   8  16  68.264  66.856    .071 4660.00 4469.72  ?  o  
    0   8  17  40.234  40.153    .092 1618.81 1612.25  ?  o  
    0   8  18  28.161  29.082    .103 793.042 845.774  ?  o  
    0   8  19  29.468  32.326    .203 868.342 1044.98  ?  o  
    0   8  20  34.126  36.900    .261 1164.60 1361.58  ?  o  
    0   8  21   1.373   6.040   8.344   1.885  36.476  ?  <  
    0   8  22  11.914  11.144   1.082 141.954 124.197  ?  <  
    0   8  23  56.600  59.224    .366 3203.61 3507.46  ?  o  
    0   8  24  39.603  40.783    .628 1568.42 1663.22  ?  o  
    0   8  25   9.676  16.222   6.031  93.623 263.160  ?  <  
    0   8  26  60.415  67.235   1.371 3649.94 4520.58  ?  o  
    0  10   0  52.517  50.405    .079 2758.02 2540.65  ?  o  
    0  10   1  80.977  71.871    .060 6557.19 5165.39  ?  o  
    0  10   2  23.403  18.728    .040 547.706 350.733  ?  o  
    0  10   3 110.725 104.820    .077 12259.9 10987.2  ?  o  
    0  10   4  23.935  24.953    .079 572.890 622.668  ?  o  
    0  10   5 302.999 300.633    .538 91808.5 90380.2  ?  o  
    0  10   6 138.076 143.607    .091 19065.0 20623.0  ?  o  
    0  10   7   1.082   7.725   4.636   1.171  59.668  ?  <  
    0  10   8 148.535 148.027    .143 22062.5 21912.0  ?  o  
    0  10   9 221.257 224.736    .338 48954.8 50506.3  ?  o  
    0  10  10  37.525  37.413    .089 1408.14 1399.70  ?  o  
    0  10  11 147.933 143.434    .161 21884.2 20573.3  ?  o  
    0  10  12 172.635 172.934    .245 29802.9 29906.2  ?  o  
    0  10  13 140.158 140.947    .184 19644.2 19866.1  ?  o  
    0  10  14  10.709   7.978    .742 114.673  63.648  ?  <  
    0  10  15  55.905  57.711    .108 3125.38 3330.58  ?  o  
    0  10  16  90.571  90.900    .135 8203.06 8262.77  ?  o  
    0  10  17  33.664  33.842    .161 1133.29 1145.28  ?  o  
    0  10  18  76.607  82.077    .140 5868.56 6736.71  ?  o  
    0  10  19   1.728  10.154   3.356   2.985 103.107  ?  <  
    0  10  20  58.743  54.580    .242 3450.72 2978.94  ?  o  
    0  10  21  14.038  12.496   2.248 197.073 156.145  ?  <  
    0  10  22  23.695  18.601   1.265 561.435 346.004  ?  o  
    0  10  23  63.990  66.365    .459 4094.76 4404.31  ?  o  
    0  10  24  27.676  26.413    .979 765.941 697.622  ?  o  
    0  10  25  44.799  43.315    .870 2006.97 1876.19  ?  o  
    0  12   0  15.699  24.598    .053 246.447 605.068  ?  o  
    0  12   1  88.347  91.094    .063 7805.16 8298.17  ?  o  
    0  12   2  30.218  22.886    .023 913.116 523.772  ?  o  
    0  12   3  60.893  64.456    .035 3707.99 4154.60  ?  o  
    0  12   4  55.242  61.073    .039 3051.65 3729.91  ?  o  
    0  12   5   8.066   7.146    .636  65.060  51.071  ?  <  
    0  12   6 282.837 282.171    .402 79997.0 79620.5  ?  o  
    0  12   7  63.799  60.236    .034 4070.36 3628.36  ?  o  
    0  12   8 207.630 207.982    .318 43110.2 43256.5  ?  o  
    0  12   9   7.878   3.911    .364  62.067  15.293  ?  o  
    0  12  10 158.050 157.387    .174 24979.8 24770.7  ?  o  
    0  12  11  67.855  66.560    .069 4604.25 4430.29  ?  o  
    0  12  12 204.479 200.116    .406 41811.7 40046.4  ?  o  
    0  12  13  22.525  23.815    .171 507.392 567.131  ?  o  
    0  12  14  71.501  73.563    .082 5112.43 5411.57  ?  o  
    0  12  15 125.758 124.996    .219 15815.1 15624.0  ?  o  
    0  12  16  83.986  83.714    .115 7053.72 7008.10  ?  o  
    0  12  17  30.942  35.242    .222 957.408 1241.99  ?  o  
    0  12  18  32.501  34.302    .233 1056.33 1176.62  ?  o  
    0  12  19  59.031  60.262    .155 3484.68 3631.55  ?  o  
    0  12  20  20.199   5.264   1.089 407.994  27.709  ?  o  
    0  12  21  61.480  58.852    .436 3779.83 3463.57  ?  o  
    0  12  22  55.684  55.423    .353 3100.72 3071.66  ?  o  
    0  12  23  -2.006   9.906  17.616   4.024  98.120  ?  <  
    0  12  24  57.260  59.248    .516 3278.68 3510.33  ?  o  
    0  14   0 267.994 264.859   1.782 71820.7 70150.3  ?  o  
    0  14   1  52.105  50.302    .171 2714.88 2530.34  ?  o  
    0  14   2  39.250  34.203    .024 1540.55 1169.84  ?  o  
    0  14   3  17.191  19.679    .097 295.517 387.277  ?  o  
    0  14   4 131.785 129.115    .136 17367.3 16670.7  ?  o  
    0  14   5 248.995 249.473    .561 61998.4 62236.8  ?  o  
    0  14   6  57.428  57.186    .044 3297.96 3270.22  ?  o  
    0  14   7  52.575  51.500    .036 2764.17 2652.26  ?  o  
    0  14   8  47.779  44.468    .058 2282.87 1977.43  ?  o  
    0  14   9 167.157 162.670    .215 27941.4 26461.5  ?  o  
    0  14  10  32.253  26.588    .129 1040.24 706.908  ?  o  
    0  14  11   5.355   3.517    .651  28.678  12.373  ?  <  
    0  14  12  61.962  63.106    .094 3839.31 3982.40  ?  o  
    0  14  13 182.201 175.872    .393 33197.3 30931.0  ?  o  
    0  14  14 166.623 163.206    .397 27763.2 26636.2  ?  o  
    0  14  15  61.956  63.105    .101 3838.48 3982.26  ?  o  
    0  14  16  36.187  36.660    .148 1309.51 1343.92  ?  o  
    0  14  17  21.011  24.118    .380 441.456 581.701  ?  o  
    0  14  18  99.489  97.825    .205 9897.98 9569.64  ?  o  
    0  14  19  11.384  11.729   1.708 129.589 137.575  ?  <  
    0  14  20  25.274  28.639   1.161 638.795 820.174  ?  o  
    0  14  21   1.037    .826  14.834   1.076    .682  ?  <  
    0  14  22  75.974  76.871    .702 5772.02 5909.20  ?  o  
    0  14  23  58.751  57.766    .596 3451.69 3336.90  ?  o  
    0  16   0  90.332  89.665    .283 8159.78 8039.83  ?  o  
    0  16   1 135.674 131.268    .221 18407.3 17231.3  ?  o  
    0  16   2  53.458  48.189    .112 2857.76 2322.18  ?  o  
    0  16   3 152.000 149.373    .154 23103.9 22312.3  ?  o  
    0  16   4  67.494  64.347    .050 4555.50 4140.58  ?  o  
    0  16   5  17.133  14.278    .177 293.544 203.856  ?  o  
    0  16   6  88.865  88.186    .092 7896.99 7776.69  ?  o  
    0  16   7  77.563  76.953    .073 6016.09 5921.84  ?  o  
    0  16   8  56.275  56.373    .074 3166.89 3177.90  ?  o  
    0  16   9  32.366  34.779    .084 1047.59 1209.57  ?  o  
    0  16  10  61.741  62.440    .069 3811.98 3898.78  ?  o  
    0  16  11  74.760  75.412    .101 5589.03 5686.99  ?  o  
    0  16  12  99.814  96.886    .163 9962.75 9386.81  ?  o  
    0  16  13  25.073  24.816    .291 628.633 615.857  ?  o  
    0  16  14   8.986  10.137   1.239  80.755 102.764  ?  <  
    0  16  15  61.046  60.543    .117 3726.66 3665.40  ?  o  
    0  16  16   2.880   8.735   8.344   8.294  76.297  ?  <  
    0  16  17  88.555  89.463    .260 7842.07 8003.60  ?  o  
    0  16  18  21.421  23.979    .505 458.865 575.015  ?  o  
    0  16  19  20.623  19.794    .989 425.321 391.789  ?  o  
    0  16  20  15.074   5.965   2.320 227.220  35.576  ?  <  
    0  16  21  98.609  95.181    .660 9723.68 9059.40  ?  o  
    0  18   0 176.613 175.270   1.129 31192.3 30719.6  ?  o  
    0  18   1  92.580  93.623    .222 8571.08 8765.18  ?  o  
    0  18   2  33.037  34.435    .170 1091.42 1185.79  ?  o  
    0  18   3 104.164 105.787    .194 10850.1 11190.9  ?  o  
    0  18   4 129.185 130.361    .336 16688.8 16994.0  ?  o  
    0  18   5  13.869  14.289    .089 192.346 204.186  ?  o  
    0  18   6 102.726 101.810    .157 10552.6 10365.3  ?  o  
    0  18   7  34.928  33.821    .045 1219.97 1143.87  ?  o  
    0  18   8  10.557  13.580    .200 111.456 184.413  ?  o  
    0  18   9   2.210   6.209   5.563   4.883  38.548  ?  <  
    0  18  10  45.445  47.761    .083 2065.21 2281.13  ?  o  
    0  18  11  65.155  66.856    .126 4245.14 4469.66  ?  o  
    0  18  12   2.111   3.258   5.563   4.456  10.613  ?  <  
    0  18  13   8.077   2.458   1.396  65.244   6.044  ?  <  
    0  18  14  80.370  84.659    .168 6459.37 7167.12  ?  o  
    0  18  15  55.742  56.703    .143 3107.18 3215.18  ?  o  
    0  18  16   8.046  15.537   2.024  64.743 241.406  ?  <  
    0  18  17  54.027  55.406    .326 2918.95 3069.79  ?  o  
    0  18  18  81.844  83.014    .432 6698.48 6891.29  ?  o  
    0  18  19  20.129  13.270   1.453 405.186 176.098  ?  o  
    0  18  20  40.357  42.773    .661 1628.69 1829.53  ?  o  
    0  20   0 114.188 105.344    .432 13039.0 11097.4  ?  o  
    0  20   1 108.657 107.691    .313 11806.4 11597.4  ?  o  
    0  20   2  15.592   6.776    .516 243.105  45.913  ?  o  
    0  20   3  93.164  89.433    .160 8679.53 7998.29  ?  o  
    0  20   4  87.234  88.146    .217 7609.70 7769.76  ?  o  
    0  20   5  21.494  24.882    .256 462.008 619.132  ?  o  
    0  20   6  12.232   3.244    .937 149.626  10.524  ?  o  
    0  20   7  58.301  59.430    .066 3399.01 3531.89  ?  o  
    0  20   8  61.645  59.229    .080 3800.13 3508.05  ?  o  
    0  20   9  15.522   6.023    .508 240.935  36.282  ?  o  
    0  20  10  47.558  47.299    .111 2261.72 2237.18  ?  o  
    0  20  11  20.670  24.020    .220 427.262 576.950  ?  o  
    0  20  12  11.934   5.429   1.068 142.425  29.476  ?  <  
    0  20  13  16.989  20.102   1.113 288.634 404.072  ?  o  
    0  20  14  48.600  51.266    .289 2361.93 2628.17  ?  o  
    0  20  15  77.918  78.635    .358 6071.19 6183.45  ?  o  
    0  20  16  13.687  22.996   1.344 187.336 528.834  ?  <  
    0  20  17  79.384  82.015    .490 6301.85 6726.42  ?  o  
    0  20  18  84.669  84.477    .706 7168.79 7136.37  ?  o  
    0  22   0 118.771 112.402    .777 14106.6 12634.2  ?  o  
    0  22   1  62.339  60.815    .173 3886.15 3698.43  ?  o  
    0  22   2  33.292  31.767    .355 1108.39 1009.16  ?  o  
    0  22   3  32.322  31.100    .307 1044.72 967.217  ?  o  
    0  22   4  37.924  37.694    .194 1438.19 1420.84  ?  o  
    0  22   5  41.544  38.810    .233 1725.91 1506.19  ?  o  
    0  22   6  45.285  46.933    .151 2050.74 2202.70  ?  o  
    0  22   7  31.157  30.344    .324 970.771 920.739  ?  o  
    0  22   8  11.707  10.736   2.990 137.044 115.271  ?  <  
    0  22   9   3.364  15.676  12.980  11.317 245.723  ?  <  
    0  22  10  14.087   7.935   1.779 198.455  62.971  ?  <  
    0  22  11  21.027  18.372   1.639 442.115 337.521  ?  o  
    0  22  12  49.517  54.304    .632 2451.92 2948.94  ?  o  
    0  22  13  32.087  27.224   1.839 1029.57 741.165  ?  o  
    0  22  14  39.172  43.441   1.180 1534.44 1887.14  ?  o  
    0  22  15  24.748  28.642   2.009 612.457 820.338  ?  o  
    0  24   0  57.457  59.018    .519 3301.27 3483.16  ?  o  
    0  24   1  24.537  21.730    .478 602.070 472.209  ?  o  
    0  24   2   9.635   5.793   2.321  92.828  33.560  ?  <  
    0  24   3  59.600  56.525    .208 3552.10 3195.11  ?  o  
    0  24   4  37.700  39.641    .394 1421.31 1571.41  ?  o  
    0  24   5  61.771  62.404    .369 3815.62 3894.20  ?  o  
    0  24   6  11.853   4.462   2.248 140.497  19.913  ?  <  
    0  24   7  14.970  22.038   1.933 224.086 485.689  ?  <  
    0  24   8  24.956  28.115    .824 622.793 790.444  ?  o  
    0  24   9  73.631  69.685    .341 5421.58 4855.96  ?  o  
    0  24  10  19.706  21.463   2.227 388.311 460.670  ?  <  
    0  24  11  43.351  38.216    .936 1879.34 1460.46  ?  o  
    0  24  12  27.609  20.194   1.474 762.230 407.789  ?  o  
    0  26   0   1.680    .016  18.543   2.821    .000  ?  <  
    0  26   1  19.638  21.216   1.329 385.645 450.111  ?  o  
    0  26   2  24.106  29.620    .880 581.108 877.373  ?  o  
    0  26   3  10.858  15.541   2.474 117.889 241.527  ?  <  
    0  26   4  26.331  25.336    .785 693.301 641.922  ?  o  
    0  26   5  20.100  17.858   1.422 404.015 318.895  ?  o  
    0  26   6  77.354  73.695    .412 5983.60 5430.90  ?  o  
    1   0   4  21.655  18.901    .061 468.933 357.242  ?  o  
    1   0   6 321.776 322.291    .737 103540. 103872.  ?  o  
    1   0   8  60.469  55.203    .050 3656.53 3047.37  ?  o  
    1   0  10  24.260  21.829    .138 588.552 476.501  ?  o  
    1   0  12 157.780 162.103    .177 24894.6 26277.4  ?  o  
    1   0  14  75.009  76.708    .081 5626.40 5884.09  ?  o  
    1   0  16 196.238 195.716    .375 38509.3 38304.8  ?  o  
    1   0  18 128.764 129.997    .189 16580.3 16899.2  ?  o  
    1   0  20 176.375 172.818    .384 31108.2 29866.1  ?  o  
    1   0  22   5.956  10.261  12.980  35.475 105.284  ?  <  
    1   0  24  49.576  51.085    .340 2457.78 2609.64  ?  o  
    1   0  26  17.643   7.014   1.762 311.281  49.201  ?  <  
    1   1   2   4.136  67.418    .497  17.110 4545.23  ?  <  
    1   1   3 341.267 350.289   2.031 116463. 122702.  ?  o  
    1   1   4  94.670  96.290    .078 8962.49 9271.74  ?  o  
    1   1   5 299.477 292.302   6.171 89686.8 85440.5  ?  o  
    1   1   6  19.934  22.550    .039 397.378 508.488  ?  o  
    1   1   7 127.902 135.656    .051 16358.8 18402.6  ?  o  
    1   1   8  19.917  18.727    .043 396.668 350.682  ?  o  
    1   1   9  40.291  39.728    .197 1623.37 1578.32  ?  o  
    1   1  10 102.099 105.547    .037 10424.1 11140.2  ?  o  
    1   1  11 144.439 148.113    .067 20862.7 21937.5  ?  o  
    1   1  12  66.859  63.987    .086 4470.12 4094.28  ?  o  
    1   1  13  53.654  60.499    .029 2878.78 3660.11  ?  o  
    1   1  14  86.066  85.021    .031 7407.30 7228.58  ?  o  
    1   1  15  29.471  31.491    .081 868.566 991.673  ?  o  
    1   1  16  90.945  88.404    .050 8271.03 7815.23  ?  o  
    1   1  17  18.307  12.487    .181 335.149 155.916  ?  o  
    1   1  18   8.565   3.454    .682  73.368  11.931  ?  <  
    1   1  19  36.104  37.625    .082 1303.48 1415.61  ?  o  
    1   1  20  18.525  20.726    .325 343.157 429.558  ?  o  
    1   1  21  38.753  40.991    .207 1501.83 1680.24  ?  o  
    1   1  22  42.875  44.246    .175 1838.26 1957.71  ?  o  
    1   1  23  11.234   6.927   1.086 126.205  47.988  ?  <  
    1   1  24  41.652  35.962    .437 1734.93 1293.26  ?  o  
    1   1  25  73.176  72.769    .184 5354.75 5295.37  ?  o  
    1   1  26  19.660  21.434    .629 386.497 459.411  ?  o  
    1   1  27  21.936  22.092   3.830 481.199 488.036  ?  <  
    1   2   1  14.916 444.701    .927 222.498 197759.  ?  <  
    1   2   2   8.944 168.533    .628  79.997 28403.4  ?  <  
    1   2   3 151.671 154.505    .225 23004.1 23871.8  ?  o  
    1   2   4  34.483  24.235    .089 1189.08 587.338  ?  o  
    1   2   5 288.591 288.307    .356 83284.7 83120.9  ?  o  
    1   2   6  58.267  55.381    .064 3395.01 3067.05  ?  o  
    1   2   7  30.821  31.401    .025 949.918 986.035  ?  o  
    1   2   8   5.554   8.758    .255  30.850  76.698  ?  o  
    1   2   9 126.445 122.878    .083 15988.2 15099.0  ?  o  
    1   2  10  43.497  40.235    .108 1891.99 1618.83  ?  o  
    1   2  11  39.028  40.383    .055 1523.15 1630.77  ?  o  
    1   2  12  17.051  14.433    .227 290.720 208.326  ?  o  
    1   2  13 189.089 189.291    .106 35754.8 35831.1  ?  o  
    1   2  14  75.485  75.940    .041 5697.95 5766.94  ?  o  
    1   2  15  69.194  66.714    .065 4787.78 4450.75  ?  o  
    1   2  16   -.855   5.673   2.122    .730  32.186  ?  <  
    1   2  17  65.689  66.032    .052 4314.99 4360.21  ?  o  
    1   2  18  33.211  35.858    .075 1103.00 1285.81  ?  o  
    1   2  19 132.261 131.315    .119 17492.8 17243.6  ?  o  
    1   2  20  29.557  29.907    .157 873.612 894.445  ?  o  
    1   2  21  74.922  73.902    .140 5613.27 5461.50  ?  o  
    1   2  22  11.779   8.639    .871 138.740  74.627  ?  o  
    1   2  23  64.087  61.823    .318 4107.10 3822.11  ?  o  
    1   2  24  40.903  41.138   1.082 1673.09 1692.36  ?  o  
    1   2  25  23.668  25.208   1.417 560.192 635.445  ?  o  
    1   2  26   1.475   9.404   9.834   2.176  88.433  ?  <  
    1   2  27    .167   2.850  14.371    .028   8.123  ?  <  
    1   3   1   7.145 406.872   1.967  51.047 165545.  ?  <  
    1   3   2  72.807  70.021    .059 5300.81 4902.95  ?  o  
    1   3   3  17.406  15.554    .102 302.978 241.919  ?  o  
    1   3   4 137.828 139.547    .175 18996.4 19473.4  ?  o  
    1   3   5  68.986  70.409    .016 4759.06 4957.36  ?  o  
    1   3   6 155.697 161.696    .071 24241.5 26145.6  ?  o  
    1   3   7 103.724 106.960    .111 10758.8 11440.4  ?  o  
    1   3   8 133.224 139.666    .049 17748.7 19506.6  ?  o  
    1   3   9 123.083 115.269    .056 15149.5 13286.9  ?  o  
    1   3  10 156.772 158.849    .074 24577.3 25233.0  ?  o  
    1   3  11  21.381  29.050    .107 457.154 843.897  ?  o  
    1   3  12 128.262 129.006    .060 16451.0 16642.6  ?  o  
    1   3  13  46.594  52.517    .030 2170.97 2757.99  ?  o  
    1   3  14  74.918  73.734    .032 5612.64 5436.77  ?  o  
    1   3  15  51.894  49.523    .034 2692.94 2452.52  ?  o  
    1   3  16   2.574   8.322   1.300   6.628  69.259  ?  <  
    1   3  17  64.607  63.558    .046 4174.05 4039.65  ?  o  
    1   3  18  11.100  15.222    .422 123.212 231.722  ?  o  
    1   3  19  66.297  67.804    .052 4395.28 4597.42  ?  o  
    1   3  20  37.911  37.973    .184 1437.23 1441.99  ?  o  
    1   3  21  35.839  36.908    .131 1284.43 1362.18  ?  o  
    1   3  22  65.969  66.001    .124 4351.88 4356.14  ?  o  
    1   3  23  54.937  57.236    .131 3018.03 3275.97  ?  o  
    1   3  24  56.183  55.201    .931 3156.50 3047.11  ?  o  
    1   3  25  33.838  34.397    .234 1144.98 1183.18  ?  o  
    1   3  26  47.832  45.430    .322 2287.92 2063.86  ?  o  
    1   3  27  25.936  26.867    .813 672.667 721.833  ?  o  
    1   4   1  45.738  47.644    .065 2091.97 2269.95  ?  o  
    1   4   2 293.702 295.018   1.183 86261.0 87035.6  ?  o  
    1   4   3 105.151 100.048    .168 11056.8 10009.6  ?  o  
    1   4   4 168.018 170.185    .079 28230.1 28962.9  ?  o  
    1   4   5 104.543 102.815    .034 10929.1 10570.9  ?  o  
    1   4   6  49.836  50.536    .034 2483.63 2553.87  ?  o  
    1   4   7 277.933 281.393    .244 77247.0 79182.0  ?  o  
    1   4   8 264.635 271.020    .230 70031.8 73451.9  ?  o  
    1   4   9  62.173  63.409    .017 3865.46 4020.74  ?  o  
    1   4  10  24.572  18.626    .028 603.778 346.915  ?  o  
    1   4  11 156.482 158.776    .163 24486.6 25209.8  ?  o  
    1   4  12   4.130   9.678   2.968  17.057  93.665  ?  <  
    1   4  13  66.931  65.022    .032 4479.75 4227.91  ?  o  
    1   4  14 127.488 124.525    .062 16253.1 15506.5  ?  o  
    1   4  15  87.683  86.815    .055 7688.36 7536.88  ?  o  
    1   4  16  88.033  85.607    .048 7749.74 7328.47  ?  o  
    1   4  17  10.625   6.200    .242 112.885  38.439  ?  o  
    1   4  18  28.227  29.291    .098 796.775 857.972  ?  o  
    1   4  19  29.309  27.955    .124 859.040 781.480  ?  o  
    1   4  20 102.999  99.800    .109 10608.8 9960.10  ?  o  
    1   4  21  44.805  45.997    .136 2007.47 2115.76  ?  o  
    1   4  22  47.606  47.091    .131 2266.35 2217.57  ?  o  
    1   4  23  30.216  31.788    .256 913.009 1010.47  ?  o  
    1   4  24  13.122   8.083    .899 172.198  65.339  ?  o  
    1   4  25  36.697  39.018    .351 1346.65 1522.41  ?  o  
    1   4  26  50.436  48.324    .529 2543.79 2335.25  ?  o  
    1   5   1 284.028 281.334   2.021 80671.8 79148.8  ?  o  
    1   5   2 148.040 152.727    .068 21916.0 23325.5  ?  o  
    1   5   3  97.877  93.182    .026 9579.94 8682.89  ?  o  
    1   5   4 118.137 120.602    .043 13956.3 14544.8  ?  o  
    1   5   5  42.985  48.781    .017 1847.75 2379.58  ?  o  
    1   5   6   3.657    .408    .130  13.374    .166  ?  o  
    1   5   7 178.478 180.813    .091 31854.5 32693.3  ?  o  
    1   5   8  31.643  35.523    .020 1001.27 1261.90  ?  o  
    1   5   9  68.090  66.395    .022 4636.20 4408.36  ?  o  
    1   5  10  65.297  71.463    .023 4263.67 5106.98  ?  o  
    1   5  11 214.432 212.571    .120 45981.2 45186.4  ?  o  
    1   5  12  22.921  22.677    .106 525.380 514.238  ?  o  
    1   5  13  42.482  42.284    .031 1804.69 1787.92  ?  o  
    1   5  14  28.355  28.347    .113 803.983 803.580  ?  o  
    1   5  15  46.542  48.113    .052 2166.16 2314.90  ?  o  
    1   5  16 121.860 119.506    .061 14849.8 14281.7  ?  o  
    1   5  17  43.525  42.767    .064 1894.44 1829.02  ?  o  
    1   5  18   1.904   6.024   4.636   3.626  36.289  ?  <  
    1   5  19   8.637  12.516   2.024  74.594 156.648  ?  <  
    1   5  20  53.554  55.261    .090 2868.04 3053.73  ?  o  
    1   5  21  64.739  62.823    .103 4191.18 3946.71  ?  o  
    1   5  22  59.157  58.856    .136 3499.50 3463.99  ?  o  
    1   5  23  15.305  10.508    .547 234.239 110.409  ?  o  
    1   5  24  21.548  22.150   1.138 464.303 490.615  ?  o  
    1   5  25  43.435  45.403    .339 1886.57 2061.46  ?  o  
    1   5  26  27.721  27.123   1.265 768.432 735.670  ?  o  
    1   6   1 180.811 184.667    .125 32692.5 34101.9  ?  o  
    1   6   2 228.161 232.934    .183 52057.5 54258.3  ?  o  
    1   6   3  42.997  43.817    .158 1848.78 1919.94  ?  o  
    1   6   4 160.934 169.786    .074 25899.6 28827.3  ?  o  
    1   6   5 232.004 238.048    .202 53825.6 56666.9  ?  o  
    1   6   6 270.037 273.939    .252 72919.9 75042.6  ?  o  
    1   6   7 224.986 228.831    .158 50618.7 52363.6  ?  o  
    1   6   8 134.348 135.980    .054 18049.4 18490.6  ?  o  
    1   6   9  11.704   5.241    .200 136.983  27.464  ?  o  
    1   6  10 202.081 205.172    .103 40836.7 42095.6  ?  o  
    1   6  11  71.643  75.928    .022 5132.75 5765.00  ?  o  
    1   6  12 122.311 123.290    .048 14959.9 15200.4  ?  o  
    1   6  13  85.982  89.566    .031 7392.86 8022.12  ?  o  
    1   6  14 112.643 113.181    .167 12688.4 12809.9  ?  o  
    1   6  15  39.203  42.027    .050 1536.90 1766.24  ?  o  
    1   6  16 105.153 101.859    .056 11057.1 10375.3  ?  o  
    1   6  17   9.490   7.234    .241  90.059  52.326  ?  o  
    1   6  18  -1.543    .768   6.027   2.381    .589  ?  <  
    1   6  19 103.063 103.591    .075 10622.0 10731.1  ?  o  
    1   6  20  52.387  53.520    .085 2744.39 2864.43  ?  o  
    1   6  21  29.890  31.332    .264 893.421 981.688  ?  o  
    1   6  22  24.743  28.808    .630 612.204 829.880  ?  o  
    1   6  23  15.610   9.892   2.438 243.669  97.848  ?  <  
    1   6  24  61.722  62.898    .225 3809.63 3956.18  ?  o  
    1   6  25  62.587  63.308    .293 3917.19 4007.91  ?  o  
    1   6  26  33.307  34.143   1.309 1109.36 1165.72  ?  o  
    1   7   1  53.200  57.441    .022 2830.28 3299.52  ?  o  
    1   7   2  75.994  75.087    .029 5775.07 5638.12  ?  o  
    1   7   3  31.237  32.117    .026 975.735 1031.49  ?  o  
    1   7   4  38.156  40.765    .017 1455.88 1661.77  ?  o  
    1   7   5 199.061 206.353    .124 39625.4 42581.6  ?  o  
    1   7   6  15.900  20.250    .118 252.807 410.078  ?  o  
    1   7   7  19.923  18.752    .122 396.942 351.652  ?  o  
    1   7   8  15.151  22.578   1.091 229.565 509.781  ?  <  
    1   7   9  73.554  72.661    .024 5410.23 5279.63  ?  o  
    1   7  10  60.399  63.032    .036 3648.04 3972.98  ?  o  
    1   7  11  42.559  43.176    .019 1811.23 1864.21  ?  o  
    1   7  12  19.976  16.929    .093 399.058 286.584  ?  o  
    1   7  13  83.404  85.986    .032 6956.27 7393.64  ?  o  
    1   7  14  16.759  17.907    .316 280.874 320.676  ?  o  
    1   7  15  77.849  75.756    .060 6060.47 5739.01  ?  o  
    1   7  16  20.553  19.164    .112 422.412 367.269  ?  o  
    1   7  17 149.812 147.103    .103 22443.5 21639.3  ?  o  
    1   7  18  19.946  22.040    .417 397.855 485.750  ?  o  
    1   7  19 145.681 146.180    .147 21223.0 21368.6  ?  o  
    1   7  20   -.287   6.147   8.109    .082  37.786  ?  <  
    1   7  21  11.025   8.376    .742 121.543  70.162  ?  o  
    1   7  22  24.436  24.009    .240 597.134 576.448  ?  o  
    1   7  23  56.523  54.378    .425 3194.80 2956.99  ?  o  
    1   7  24  14.470  17.242   2.091 209.374 297.270  ?  <  
    1   7  25  11.156  16.381   2.361 124.463 268.351  ?  <  
    1   7  26   1.673   6.242  13.830   2.798  38.966  ?  <  
    1   8   1  84.823  85.172    .034 7194.97 7254.23  ?  o  
    1   8   2 125.672 131.913    .061 15793.5 17401.0  ?  o  
    1   8   3 124.271 130.279    .052 15443.3 16972.6  ?  o  
    1   8   4 137.534 139.275    .053 18915.7 19397.5  ?  o  
    1   8   5  88.763  85.420    .026 7878.88 7296.63  ?  o  
    1   8   6 127.117 128.836    .053 16158.7 16598.7  ?  o  
    1   8   7 194.049 195.620    .103 37654.9 38267.2  ?  o  
    1   8   8 171.445 173.815    .093 29393.4 30211.7  ?  o  
    1   8   9  28.781  27.762    .038 828.372 770.738  ?  o  
    1   8  10 131.228 132.279    .056 17220.9 17497.7  ?  o  
    1   8  11 171.459 171.367    .087 29398.2 29366.7  ?  o  
    1   8  12  37.330  32.956    .037 1393.56 1086.10  ?  o  
    1   8  13  44.407  44.961    .047 1971.97 2021.50  ?  o  
    1   8  14  94.942  96.651    .042 9013.91 9341.49  ?  o  
    1   8  15  76.531  75.771    .276 5857.05 5741.20  ?  o  
    1   8  16  41.052  41.811    .039 1685.29 1748.12  ?  o  
    1   8  17  33.875  34.790    .275 1147.52 1210.34  ?  o  
    1   8  18   3.035   4.306   1.573   9.213  18.541  ?  <  
    1   8  19   1.803  11.545   4.373   3.252 133.278  ?  <  
    1   8  20  33.972  34.014    .085 1154.13 1156.96  ?  o  
    1   8  21  46.978  48.238    .101 2206.95 2326.94  ?  o  
    1   8  22  28.386  26.576    .211 805.761 706.307  ?  o  
    1   8  23   1.202   4.098  13.444   1.445  16.791  ?  <  
    1   8  24  58.669  59.643    .262 3442.06 3557.32  ?  o  
    1   8  25  61.767  62.735    .303 3815.18 3935.68  ?  o  
    1   8  26  37.409  33.016   3.911 1399.44 1090.04  ?  o  
    1   9   1  84.469  77.672    .046 7135.01 6033.01  ?  o  
    1   9   2 154.315 166.381    .068 23813.2 27682.6  ?  o  
    1   9   3 101.851  95.898    .028 10373.7 9196.41  ?  o  
    1   9   4  68.788  65.955    .016 4731.79 4350.12  ?  o  
    1   9   5  57.679  57.930    .018 3326.82 3355.85  ?  o  
    1   9   6  71.829  71.990    .021 5159.42 5182.56  ?  o  
    1   9   7  45.820  43.507    .022 2099.46 1892.83  ?  o  
    1   9   8  16.471  17.355    .162 271.307 301.189  ?  o  
    1   9   9  15.805  15.994    .218 249.794 255.823  ?  o  
    1   9  10  58.615  59.937    .028 3435.68 3592.42  ?  o  
    1   9  11    .934   2.828   3.934    .872   7.996  ?  <  
    1   9  12 130.540 129.304    .072 17040.8 16719.5  ?  o  
    1   9  13  36.156  35.404    .694 1307.23 1253.42  ?  o  
    1   9  14  14.766  10.277    .117 218.026 105.621  ?  o  
    1   9  15  56.486  57.322    .038 3190.66 3285.76  ?  o  
    1   9  16 161.470 159.808    .151 26072.7 25538.6  ?  o  
    1   9  17  48.055  48.913    .050 2309.32 2392.49  ?  o  
    1   9  18  15.771  10.207   1.113 248.714 104.188  ?  <  
    1   9  19  30.151  30.417    .046 909.108 925.222  ?  o  
    1   9  20  81.884  83.271    .139 6704.97 6933.99  ?  o  
    1   9  21   6.197  13.002   1.607  38.400 169.060  ?  <  
    1   9  22  48.402  48.084    .230 2342.79 2312.10  ?  o  
    1   9  23  15.940   8.560   2.033 254.074  73.271  ?  <  
    1   9  24  43.465  41.849    .377 1889.17 1751.36  ?  o  
    1   9  25    .626   4.867  13.444    .392  23.683  ?  <  
    1  10   1  21.115  18.318    .054 445.846 335.551  ?  o  
    1  10   2  25.132  16.948    .025 631.640 287.242  ?  o  
    1  10   3  19.176   4.110    .353 367.705  16.889  ?  o  
    1  10   4 102.476 101.802    .032 10501.3 10363.6  ?  o  
    1  10   5  97.832 100.302    .025 9571.13 10060.5  ?  o  
    1  10   6  63.047  63.329    .018 3974.98 4010.52  ?  o  
    1  10   7 215.392 216.128    .126 46393.7 46711.3  ?  o  
    1  10   8  91.766  91.195    .028 8420.95 8316.52  ?  o  
    1  10   9   6.051   5.152    .621  36.614  26.538  ?  <  
    1  10  10  69.101  65.046    .030 4775.00 4230.93  ?  o  
    1  10  11 164.231 159.671    .094 26971.9 25494.8  ?  o  
    1  10  12  58.673  55.796    .036 3442.51 3113.15  ?  o  
    1  10  13 106.839 104.520    .058 11414.5 10924.4  ?  o  
    1  10  14  72.450  73.784    .194 5249.02 5444.04  ?  o  
    1  10  15 121.471 119.898    .092 14755.1 14375.5  ?  o  
    1  10  16   1.373   7.668   5.286   1.885  58.806  ?  <  
    1  10  17  36.792  38.665    .077 1353.62 1494.97  ?  o  
    1  10  18   5.224   3.416   1.651  27.286  11.672  ?  <  
    1  10  19  17.750  21.795   1.213 315.061 475.035  ?  o  
    1  10  20   6.209  13.326   3.272  38.552 177.572  ?  <  
    1  10  21  22.759  23.231    .637 517.994 539.677  ?  o  
    1  10  22  22.320  23.784    .702 498.195 565.692  ?  o  
    1  10  23  22.554  19.312   1.491 508.667 372.955  ?  o  
    1  10  24  13.058  11.912   1.765 170.501 141.900  ?  <  
    1  10  25  58.559  61.582    .478 3429.17 3792.32  ?  o  
    1  11   1 114.689 119.510    .040 13153.5 14282.6  ?  o  
    1  11   2  13.422  18.621    .203 180.162 346.724  ?  o  
    1  11   3  80.080  80.166    .031 6412.84 6426.63  ?  o  
    1  11   4  24.308  20.708    .039 590.866 428.835  ?  o  
    1  11   5 170.687 168.085    .077 29134.0 28252.6  ?  o  
    1  11   6  73.206  72.005    .021 5359.13 5184.68  ?  o  
    1  11   7  37.352  34.477    .026 1395.21 1188.66  ?  o  
    1  11   8  14.394  15.193    .134 207.177 230.821  ?  o  
    1  11   9  14.754  18.331    .143 217.684 336.013  ?  o  
    1  11  10  14.386  16.302    .285 206.953 265.746  ?  o  
    1  11  11  20.812  20.059    .120 433.158 402.355  ?  o  
    1  11  12  56.004  56.821    .064 3136.50 3228.60  ?  o  
    1  11  13 133.418 132.187    .091 17800.3 17473.4  ?  o  
    1  11  14  22.479  20.044    .166 505.285 401.778  ?  o  
    1  11  15  91.849  90.202    .119 8436.31 8136.42  ?  o  
    1  11  16  39.088  37.631    .072 1527.88 1416.06  ?  o  
    1  11  17  89.086  90.276    .085 7936.28 8149.78  ?  o  
    1  11  18    .767   2.182   8.344    .588   4.762  ?  <  
    1  11  19  72.174  74.660    .240 5209.03 5574.10  ?  o  
    1  11  20  27.976  27.413   1.024 782.643 751.494  ?  o  
    1  11  21  15.475  19.841    .866 239.490 393.663  ?  o  
    1  11  22  13.771  11.147   1.395 189.637 124.245  ?  <  
    1  11  23  50.344  52.972    .271 2534.53 2806.05  ?  o  
    1  11  24  21.252  14.966    .863 451.668 223.996  ?  o  
    1  12   1  82.639  87.089    .107 6829.20 7584.50  ?  o  
    1  12   2  59.638  58.703    .136 3556.70 3446.04  ?  o  
    1  12   3  85.726  89.398    .104 7348.88 7992.08  ?  o  
    1  12   4 161.211 159.812    .086 25989.0 25539.9  ?  o  
    1  12   5  62.553  67.769    .019 3912.82 4592.69  ?  o  
    1  12   6 125.421 124.710    .082 15730.5 15552.6  ?  o  
    1  12   7  64.224  62.320    .024 4124.76 3883.77  ?  o  
    1  12   8 169.532 168.261    .094 28741.0 28311.8  ?  o  
    1  12   9  24.442  25.889    .082 597.406 670.243  ?  o  
    1  12  10 153.673 148.619    .092 23615.3 22087.6  ?  o  
    1  12  11  25.629  24.100    .077 656.847 580.801  ?  o  
    1  12  12  26.443  25.143    .149 699.231 632.185  ?  o  
    1  12  13  75.226  75.685    .125 5658.89 5728.17  ?  o  
    1  12  14 114.345 114.849    .159 13074.8 13190.3  ?  o  
    1  12  15  25.999  30.471    .106 675.937 928.476  ?  o  
    1  12  16  31.748  34.052    .074 1007.92 1159.53  ?  o  
    1  12  17  71.038  71.973    .066 5046.40 5180.16  ?  o  
    1  12  18   -.954   5.157  12.517    .910  26.596  ?  <  
    1  12  19  65.490  68.463    .149 4288.93 4687.17  ?  o  
    1  12  20  10.650  14.576   1.440 113.428 212.461  ?  <  
    1  12  21  21.826  21.880    .439 476.355 478.743  ?  o  
    1  12  22  20.222  22.868   1.051 408.934 522.947  ?  o  
    1  12  23  16.203  12.648   3.775 262.540 159.970  ?  <  
    1  12  24  61.973  65.195   2.018 3840.64 4250.36  ?  o  
    1  13   1  70.252  75.101    .029 4935.29 5640.20  ?  o  
    1  13   2 120.351 116.351    .123 14484.4 13537.6  ?  o  
    1  13   3  19.074  19.590    .247 363.801 383.770  ?  o  
    1  13   4  72.667  75.972    .135 5280.50 5771.82  ?  o  
    1  13   5  35.916  35.318    .027 1289.96 1247.38  ?  o  
    1  13   6  14.570  13.018    .162 212.290 169.479  ?  o  
    1  13   7  51.743  49.020    .017 2677.31 2402.92  ?  o  
    1  13   8  56.198  57.242    .025 3158.19 3276.66  ?  o  
    1  13   9   6.802    .081   1.318  46.261    .007  ?  <  
    1  13  10 138.275 137.709    .107 19119.8 18963.8  ?  o  
    1  13  11  83.131  79.984    .050 6910.83 6397.41  ?  o  
    1  13  12  26.842  28.872    .088 720.475 833.581  ?  o  
    1  13  13  13.188  15.848    .586 173.910 251.161  ?  o  
    1  13  14  27.328  29.470    .247 746.817 868.491  ?  o  
    1  13  15  31.893  34.150    .093 1017.13 1166.23  ?  o  
    1  13  16  74.606  76.054    .065 5566.00 5784.22  ?  o  
    1  13  17  14.913  14.940    .451 222.396 223.201  ?  o  
    1  13  18   7.883    .698   3.715  62.144    .487  ?  <  
    1  13  19  26.394  30.335   1.077 696.645 920.201  ?  o  
    1  13  20  48.035  50.375    .142 2307.38 2537.66  ?  o  
    1  13  21  29.898  27.547   1.845 893.892 758.823  ?  o  
    1  13  22  44.655  47.425   1.014 1994.09 2249.16  ?  o  
    1  13  23  21.467  24.250    .970 460.825 588.041  ?  o  
    1  14   1  25.392  22.820    .082 644.766 520.735  ?  o  
    1  14   2 154.727 153.416    .110 23940.4 23536.5  ?  o  
    1  14   3 114.449 112.992    .089 13098.6 12767.2  ?  o  
    1  14   4  17.082  15.970    .110 291.783 255.043  ?  o  
    1  14   5  17.453  16.753    .050 304.617 280.667  ?  o  
    1  14   6  64.732  67.863    .025 4190.25 4605.41  ?  o  
    1  14   7 141.289 144.674    .212 19962.5 20930.6  ?  o  
    1  14   8   5.053   2.193    .430  25.535   4.808  ?  <  
    1  14   9  30.500  27.428    .048 930.224 752.314  ?  o  
    1  14  10  19.768  18.054    .115 390.770 325.953  ?  o  
    1  14  11 135.004 133.881    .127 18226.1 17924.1  ?  o  
    1  14  12  87.495  87.730    .060 7655.29 7696.58  ?  o  
    1  14  13  41.671  43.639    .054 1736.43 1904.34  ?  o  
    1  14  14  40.108  40.138    .228 1608.63 1611.08  ?  o  
    1  14  15  69.594  71.537    .151 4843.28 5117.53  ?  o  
    1  14  16  73.542  76.010    .074 5408.48 5777.47  ?  o  
    1  14  17   5.339   5.121    .960  28.506  26.230  ?  <  
    1  14  18  30.252  32.054    .379 915.179 1027.44  ?  o  
    1  14  19   4.608    .974   4.275  21.232    .948  ?  <  
    1  14  20  72.630  73.980    .190 5275.18 5472.97  ?  o  
    1  14  21  17.841  19.990    .864 318.311 399.618  ?  o  
    1  14  22  29.576  24.872   2.252 874.763 618.602  ?  o  
    1  14  23  17.117   7.746   1.555 292.975  60.006  ?  o  
    1  15   1  44.081  46.204    .028 1943.17 2134.79  ?  o  
    1  15   2  64.630  63.105    .045 4177.08 3982.25  ?  o  
    1  15   3  76.778  76.428    .248 5894.93 5841.18  ?  o  
    1  15   4  15.190  13.172    .092 230.747 173.498  ?  o  
    1  15   5  29.152  31.075    .044 849.847 965.674  ?  o  
    1  15   6  58.396  58.849    .022 3410.08 3463.24  ?  o  
    1  15   7  83.909  84.089    .052 7040.77 7070.97  ?  o  
    1  15   8  27.565  28.359    .286 759.805 804.261  ?  o  
    1  15   9  11.852   4.043    .286 140.471  16.346  ?  o  
    1  15  10   6.748   9.928   1.542  45.530  98.560  ?  <  
    1  15  11 110.241 107.075    .287 12153.0 11465.1  ?  o  
    1  15  12  46.428  49.640    .043 2155.59 2464.15  ?  o  
    1  15  13  45.468  45.847    .059 2067.38 2101.92  ?  o  
    1  15  14  35.264  35.572    .162 1243.58 1265.34  ?  o  
    1  15  15   8.190   7.700    .595  67.074  59.297  ?  <  
    1  15  16  33.970  34.301    .116 1153.96 1176.57  ?  o  
    1  15  17   6.669   7.662   3.075  44.471  58.711  ?  <  
    1  15  18  27.766  28.229    .801 770.948 796.853  ?  o  
    1  15  19  16.649  21.405   3.953 277.203 458.153  ?  <  
    1  15  20  23.976  27.576    .479 574.835 760.430  ?  o  
    1  15  21  34.496  34.886    .359 1189.97 1217.01  ?  o  
    1  15  22    .431   2.034  12.133    .185   4.136  ?  <  
    1  16   1 128.648 126.645    .086 16550.3 16039.0  ?  o  
    1  16   2  38.590  35.869    .031 1489.19 1286.56  ?  o  
    1  16   3  38.967  40.510    .039 1518.39 1641.09  ?  o  
    1  16   4  54.190  55.873    .049 2936.59 3121.75  ?  o  
    1  16   5  37.470  37.675    .022 1403.98 1419.40  ?  o  
    1  16   6  27.280  29.883    .228 744.220 892.979  ?  o  
    1  16   7  39.621  40.433    .020 1569.83 1634.82  ?  o  
    1  16   8  69.902  72.248    .039 4886.25 5219.75  ?  o  
    1  16   9   6.471   8.863    .541  41.869  78.552  ?  <  
    1  16  10  88.359  87.678    .081 7807.29 7687.45  ?  o  
    1  16  11  22.799  23.238    .126 519.814 540.004  ?  o  
    1  16  12   7.986  11.349    .776  63.770 128.795  ?  <  
    1  16  13  64.873  65.619    .054 4208.56 4305.87  ?  o  
    1  16  14  58.811  60.699    .291 3458.71 3684.31  ?  o  
    1  16  15  56.279  57.639    .071 3167.31 3322.29  ?  o  
    1  16  16   2.125   1.494   7.881   4.518   2.233  ?  <  
    1  16  17  40.630  42.518    .105 1650.80 1807.81  ?  o  
    1  16  18  18.643  21.811    .330 347.575 475.722  ?  o  
    1  16  19  77.029  79.591    .210 5933.44 6334.74  ?  o  
    1  16  20  15.992  16.404   7.875 255.752 269.091  ?  <  
    1  16  21  13.796  16.745   1.779 190.342 280.402  ?  <  
    1  17   1   7.389   1.033    .279  54.603   1.067  ?  o  
    1  17   2  16.737  17.101    .072 280.119 292.433  ?  o  
    1  17   3  27.926  28.007    .108 779.860 784.391  ?  o  
    1  17   4  84.744  84.134    .073 7181.48 7078.50  ?  o  
    1  17   5  41.790  42.711    .070 1746.38 1824.23  ?  o  
    1  17   6  54.899  55.832    .037 3013.85 3117.22  ?  o  
    1  17   7 116.428 116.254    .073 13555.4 13515.0  ?  o  
    1  17   8  89.525  88.395    .120 8014.69 7813.72  ?  o  
    1  17   9  21.568  20.628    .079 465.186 425.526  ?  o  
    1  17  10  84.514  83.978    .069 7142.55 7052.25  ?  o  
    1  17  11  37.441  39.111    .061 1401.86 1529.63  ?  o  
    1  17  12  34.301  34.818    .075 1176.57 1212.26  ?  o  
    1  17  13   1.285    .499   7.047   1.652    .249  ?  <  
    1  17  14  36.619  38.239    .081 1340.94 1462.20  ?  o  
    1  17  15   2.276   4.675  10.662   5.180  21.855  ?  <  
    1  17  16  28.407  29.984    .177 806.972 899.045  ?  o  
    1  17  17  29.657  30.509    .545 879.536 930.787  ?  o  
    1  17  18   -.188   1.916   8.905    .035   3.672  ?  <  
    1  17  19  17.615  26.877   1.113 310.274 722.378  ?  o  
    1  17  20   9.246    .066   2.521  85.490    .004  ?  <  
    1  17  21  28.194  25.273    .597 794.892 638.730  ?  o  
    1  18   1 102.082 101.462    .132 10420.8 10294.5  ?  o  
    1  18   2  82.840  83.102    .064 6862.39 6905.89  ?  o  
    1  18   3   3.158   1.242   1.051   9.975   1.542  ?  <  
    1  18   4  33.180  34.653    .089 1100.89 1200.86  ?  o  
    1  18   5   3.272  13.571   3.343  10.709 184.177  ?  <  
    1  18   6  59.979  60.078    .029 3597.49 3609.36  ?  o  
    1  18   7   7.002   7.754    .221  49.024  60.122  ?  o  
    1  18   8  33.554  32.799    .023 1125.90 1075.78  ?  o  
    1  18   9  18.447  17.500    .101 340.295 306.259  ?  o  
    1  18  10  23.349  21.329    .082 545.174 454.947  ?  o  
    1  18  11  12.413  10.128    .284 154.089 102.577  ?  o  
    1  18  12  52.388  53.627    .056 2744.55 2875.87  ?  o  
    1  18  13  48.113  48.346    .351 2314.86 2337.30  ?  o  
    1  18  14  26.808  27.723    .127 718.664 768.555  ?  o  
    1  18  15  30.313  31.594    .140 918.891 998.165  ?  o  
    1  18  16  84.916  84.739    .411 7210.77 7180.71  ?  o  
    1  18  17  27.731  27.936    .290 769.008 780.435  ?  o  
    1  18  18  25.787  29.301    .548 664.970 858.576  ?  o  
    1  18  19  28.778  28.283    .368 828.196 799.902  ?  o  
    1  18  20  68.025  68.258    .184 4627.46 4659.12  ?  o  
    1  19   1  36.916  37.466    .155 1362.78 1403.72  ?  o  
    1  19   2  15.256  16.399    .547 232.737 268.919  ?  o  
    1  19   3  56.911  58.813    .079 3238.81 3458.98  ?  o  
    1  19   4  18.303  18.657    .042 335.010 348.084  ?  o  
    1  19   5  31.395  33.399    .052 985.671 1115.51  ?  o  
    1  19   6   2.045   1.883   1.417   4.181   3.546  ?  <  
    1  19   7 103.573 102.956    .075 10727.4 10599.9  ?  o  
    1  19   8  21.880  20.952    .047 478.713 438.997  ?  o  
    1  19   9  28.086  28.683    .065 788.802 822.743  ?  o  
    1  19  10  12.307  15.024    .464 151.460 225.725  ?  o  
    1  19  11  71.625  71.751    .062 5130.10 5148.27  ?  o  
    1  19  12  21.627  24.625    .128 467.713 606.385  ?  o  
    1  19  13  32.640  33.882    .808 1065.36 1147.99  ?  o  
    1  19  14  12.127  13.579   2.068 147.076 184.393  ?  <  
    1  19  15  20.601  22.784    .729 424.388 519.111  ?  o  
    1  19  16   8.894   4.050   1.201  79.108  16.402  ?  <  
    1  19  17  31.086  33.218    .745 966.322 1103.42  ?  o  
    1  19  18  13.616   6.740   3.775 185.387  45.428  ?  <  
    1  19  19  10.423  10.707   1.811 108.633 114.634  ?  <  
    1  20   1  99.084  96.592    .143 9817.72 9330.02  ?  o  
    1  20   2  74.729  75.054    .078 5584.39 5633.04  ?  o  
    1  20   3  56.135  55.488    .132 3151.18 3078.91  ?  o  
    1  20   4   -.829   2.117   5.582    .688   4.483  ?  <  
    1  20   5  57.922  55.439    .452 3354.95 3073.52  ?  o  
    1  20   6  59.788  59.857    .067 3574.57 3582.85  ?  o  
    1  20   7   7.174   9.543    .515  51.472  91.073  ?  <  
    1  20   8  15.920  18.395    .049 253.447 338.379  ?  o  
    1  20   9   8.480   1.470    .442  71.902   2.162  ?  <  
    1  20  10  23.516  26.332    .107 553.017 693.353  ?  o  
    1  20  11   -.835   3.238   4.274    .698  10.486  ?  <  
    1  20  12  49.945  50.084    .092 2494.46 2508.45  ?  o  
    1  20  13  54.982  55.520    .096 3023.06 3082.52  ?  o  
    1  20  14  15.433  11.425   1.210 238.189 130.535  ?  o  
    1  20  15  28.390  33.722    .214 805.993 1137.17  ?  o  
    1  20  16  52.096  53.825    .205 2713.95 2897.16  ?  o  
    1  20  17  33.177  31.942   1.173 1100.70 1020.28  ?  o  
    1  20  18    .680   1.821  23.253    .462   3.315  ?  <  
    1  21   1  32.932  33.675    .095 1084.54 1133.97  ?  o  
    1  21   2  15.613   5.863   2.268 243.753  34.373  ?  <  
    1  21   3  27.393  26.475    .151 750.379 700.917  ?  o  
    1  21   4  42.268  43.116    .110 1786.56 1858.98  ?  o  
    1  21   5  28.273  29.869    .138 799.336 892.185  ?  o  
    1  21   6  21.135  21.125    .136 446.689 446.258  ?  o  
    1  21   7  10.411   8.342    .835 108.386  69.591  ?  <  
    1  21   8  37.393  37.290    .110 1398.23 1390.55  ?  o  
    1  21   9   8.986   6.660    .501  80.742  44.358  ?  <  
    1  21  10  60.324  61.280    .102 3639.03 3755.21  ?  o  
    1  21  11  15.888   5.882   2.150 252.418  34.602  ?  <  
    1  21  12   2.026   6.068   8.344   4.103  36.816  ?  <  
    1  21  13  17.803  19.826   1.176 316.943 393.060  ?  o  
    1  21  14  41.962  40.708    .483 1760.79 1657.15  ?  o  
    1  21  15   7.017  21.424   6.774  49.235 458.978  ?  <  
    1  21  16   9.918  24.513   4.946  98.365 600.882  ?  <  
    1  22   1  34.075  33.761    .108 1161.08 1139.80  ?  o  
    1  22   2  67.811  68.564    .112 4598.39 4701.02  ?  o  
    1  22   3  54.935  55.168    .096 3017.83 3043.48  ?  o  
    1  22   4  43.571  44.490    .393 1898.42 1979.32  ?  o  
    1  22   5  34.872  35.871    .115 1216.07 1286.75  ?  o  
    1  22   6    .137    .622   4.928    .019    .387  ?  <  
    1  22   7  12.924  12.439    .953 167.028 154.736  ?  <  
    1  22   8  26.367  27.838    .499 695.221 774.938  ?  o  
    1  22   9   3.107   7.063   4.930   9.651  49.886  ?  <  
    1  22  10  27.240  28.771    .578 742.026 827.788  ?  o  
    1  22  11  27.627  25.757    .629 763.239 663.425  ?  o  
    1  22  12  30.987  28.834    .857 960.193 831.416  ?  o  
    1  22  13  11.138   8.994   5.032 124.056  80.891  ?  <  
    1  22  14  25.888  30.631   2.694 670.212 938.250  ?  o  
    1  22  15  15.262  13.496   4.418 232.932 182.151  ?  <  
    1  23   1  19.655  17.301    .290 386.326 299.323  ?  o  
    1  23   2  69.103  67.550    .108 4775.23 4563.01  ?  o  
    1  23   3  18.073  19.846    .371 326.629 393.859  ?  o  
    1  23   4   5.808   8.836   2.448  33.731  78.083  ?  <  
    1  23   5  12.537  14.598    .682 157.186 213.103  ?  <  
    1  23   6  28.663  29.900    .344 821.539 893.999  ?  o  
    1  23   7  36.971  39.265    .169 1366.85 1541.73  ?  o  
    1  23   8   7.566   3.025   6.995  57.242   9.151  ?  <  
    1  23   9    .503   5.780  30.596    .253  33.410  ?  <  
    1  23  10  14.006   8.939   1.275 196.173  79.901  ?  <  
    1  23  11  45.998  46.702    .266 2115.79 2181.05  ?  o  
    1  23  12  34.880  30.062    .725 1216.60 903.705  ?  o  
    1  23  13  14.748  18.619   2.988 217.490 346.653  ?  <  
    1  24   1  19.913  23.715    .327 396.532 562.407  ?  o  
    1  24   2  31.946  34.007    .439 1020.56 1156.50  ?  o  
    1  24   3  15.708  11.640    .746 246.741 135.486  ?  o  
    1  24   4  11.326  11.031   1.546 128.286 121.681  ?  <  
    1  24   5  20.716  24.005    .469 429.142 576.258  ?  o  
    1  24   6  23.547  19.926   1.823 554.448 397.038  ?  o  
    1  24   7  60.138  57.126    .305 3616.58 3263.38  ?  o  
    1  24   8  14.009   5.927   1.031 196.241  35.130  ?  <  
    1  24   9    .425   3.152  11.164    .181   9.937  ?  <  
    1  24  10   9.523  10.179   3.411  90.686 103.612  ?  <  
    1  24  11  31.334  33.776    .858 981.791 1140.85  ?  o  
    1  24  12  27.047  23.667    .871 731.552 560.114  ?  o  
    1  25   1  35.472  34.526    .185 1258.27 1192.05  ?  o  
    1  25   2  11.472  15.335   2.087 131.613 235.170  ?  <  
    1  25   3  12.916  17.826   1.882 166.829 317.749  ?  <  
    1  25   4  27.634  28.474    .269 763.618 810.791  ?  o  
    1  25   5  15.236  19.090   1.210 232.121 364.415  ?  <  
    1  25   6    .239   8.194   9.178    .057  67.137  ?  <  
    1  25   7  18.952  19.707   1.332 359.161 388.362  ?  o  
    1  25   8  34.595  32.705    .507 1196.79 1069.62  ?  o  
    1  25   9   6.681   4.438   3.516  44.637  19.699  ?  <  
    1  26   1   4.912   4.649  14.623  24.129  21.612  ?  <  
    1  26   2   -.557   3.518  10.862    .311  12.379  ?  <  
    1  26   3   9.688  18.999   2.161  93.862 360.963  ?  <  
    1  26   4  47.845  45.498    .391 2289.10 2070.09  ?  o  
    1  26   5   5.067   9.543   9.307  25.679  91.073  ?  <  
    1  26   6  34.285  33.500    .463 1175.43 1122.22  ?  o  
    2   0   0  -3.145 164.279   2.781   9.891 26987.6  ?  <  
    2   0   2  66.751  66.144    .126 4455.66 4374.98  ?  o  
    2   0   4  47.881  49.310    .510 2292.56 2431.44  ?  o  
    2   0   6  65.994  60.581    .053 4355.26 3670.04  ?  o  
    2   0   8 124.079 122.892    .111 15395.7 15102.4  ?  o  
    2   0  10  32.959  19.318    .079 1086.29 373.176  ?  o  
    2   0  12  76.140  79.281    .074 5797.28 6285.43  ?  o  
    2   0  14  45.796  43.517    .104 2097.26 1893.72  ?  o  
    2   0  16  39.740  40.507    .154 1579.23 1640.85  ?  o  
    2   0  18   2.427  10.985   8.344   5.892 120.677  ?  <  
    2   0  20  24.760  27.016    .353 613.049 729.843  ?  o  
    2   0  22  45.260  48.337    .258 2048.48 2336.48  ?  o  
    2   0  24  16.657  19.824   1.174 277.472 393.000  ?  o  
    2   0  26  14.062   1.014   2.120 197.735   1.029  ?  <  
    2   1   0   3.472 248.775   2.781  12.056 61889.0  ?  <  
    2   1   1   3.985 250.030   3.110  15.876 62515.0  ?  <  
    2   1   2 183.692 190.951    .386 33742.9 36462.3  ?  o  
    2   1   3 104.108  99.653    .087 10838.5 9930.66  ?  o  
    2   1   5 283.253 282.980    .303 80232.4 80077.7  ?  o  
    2   1   6 112.339 121.257    .039 12620.0 14703.3  ?  o  
    2   1   7   1.273   2.981   8.808   1.621   8.889  ?  <  
    2   1   8 221.221 226.421    .158 48938.5 51266.5  ?  o  
    2   1   9 264.181 277.147    .227 69791.8 76810.5  ?  o  
    2   1  10 120.855 123.624    .049 14605.8 15282.9  ?  o  
    2   1  11  90.228  79.343    .048 8141.08 6295.33  ?  o  
    2   1  12 203.036 199.786    .147 41223.4 39914.4  ?  o  
    2   1  13 140.917 142.201    .079 19857.6 20221.1  ?  o  
    2   1  14 105.666 106.974    .069 11165.4 11443.4  ?  o  
    2   1  15 101.548 101.334    .083 10312.1 10268.6  ?  o  
    2   1  16  96.219  99.594    .261 9258.12 9919.02  ?  o  
    2   1  17  50.408  47.906    .045 2541.01 2294.94  ?  o  
    2   1  18  66.940  70.059    .062 4481.00 4908.33  ?  o  
    2   1  19  -2.603   6.685   8.344   6.777  44.684  ?  <  
    2   1  20  35.754  37.842    .129 1278.33 1432.05  ?  o  
    2   1  21    .333   4.076   9.834    .111  16.618  ?  <  
    2   1  22  25.684  26.044    .471 659.668 678.289  ?  o  
    2   1  23 125.704 124.989    .315 15801.4 15622.3  ?  o  
    2   1  24  49.816  52.011    .172 2481.67 2705.11  ?  o  
    2   1  25  12.727  13.204   1.961 161.981 174.345  ?  <  
    2   1  26  47.951  46.691    .247 2299.31 2180.01  ?  o  
    2   1  27  99.993 104.451    .360 9998.59 10910.0  ?  o  
    2   2   0  29.104  27.154    .161 847.054 737.324  ?  o  
    2   2   1  65.313  67.579    .067 4265.75 4566.95  ?  o  
    2   2   2  93.769  95.489    .107 8792.58 9118.11  ?  o  
    2   2   3  49.253  44.183    .084 2425.88 1952.13  ?  o  
    2   2   4  33.183  21.237    .096 1101.12 451.031  ?  o  
    2   2   5  15.332   1.000    .140 235.062   1.001  ?  o  
    2   2   6   -.861   8.521   2.968    .742  72.614  ?  <  
    2   2   7  46.657  45.151    .074 2176.91 2038.58  ?  o  
    2   2   8   1.518  10.059   8.808   2.306 101.182  ?  <  
    2   2   9  85.940  84.843    .027 7385.63 7198.35  ?  o  
    2   2  10  79.318  69.251    .030 6291.42 4795.71  ?  o  
    2   2  11  47.117  46.147    .045 2220.04 2129.57  ?  o  
    2   2  12  69.776  67.297    .035 4868.70 4528.93  ?  o  
    2   2  13  10.596  11.928   1.012 112.266 142.270  ?  <  
    2   2  14  26.451  23.964    .081 699.653 574.287  ?  o  
    2   2  15  19.324  15.488    .141 373.399 239.867  ?  o  
    2   2  16    .394   7.615   4.566    .155  57.984  ?  <  
    2   2  17  34.107  33.390    .068 1163.27 1114.92  ?  o  
    2   2  18  17.758  18.897    .629 315.344 357.095  ?  o  
    2   2  19   5.723    .956   1.967  32.753    .913  ?  <  
    2   2  20   8.973  11.525   1.791  80.508 132.817  ?  <  
    2   2  21  -1.332   1.476   6.892   1.773   2.178  ?  <  
    2   2  22   1.063   3.870   7.867   1.130  14.973  ?  <  
    2   2  23  11.384  16.448   1.462 129.591 270.533  ?  <  
    2   2  24    .312  10.003   9.272    .097 100.054  ?  <  
    2   2  25  14.775  11.186    .752 218.303 125.128  ?  o  
    2   2  26   -.749   2.240  12.729    .561   5.019  ?  <  
    2   2  27   1.037   4.549  12.788   1.076  20.693  ?  <  
    2   3   0  10.389   9.130    .697 107.925  83.362  ?  <  
    2   3   1  98.584  99.952    .073 9718.76 9990.49  ?  o  
    2   3   2 292.137 293.331   1.189 85344.0 86043.1  ?  o  
    2   3   4 160.845 155.812    .067 25871.2 24277.4  ?  o  
    2   3   5 112.312 107.399    .049 12614.0 11534.5  ?  o  
    2   3   6 151.559 161.685    .065 22970.1 26142.0  ?  o  
    2   3   7  12.499   8.808    .274 156.234  77.578  ?  o  
    2   3   8 242.005 250.273    .175 58566.3 62636.6  ?  o  
    2   3   9 212.652 213.284    .130 45220.9 45490.1  ?  o  
    2   3  10 245.414 251.799    .191 60227.8 63402.7  ?  o  
    2   3  11 174.295 172.739    .096 30378.8 29838.8  ?  o  
    2   3  12 221.649 219.938    .150 49128.3 48372.7  ?  o  
    2   3  13  42.784  44.107    .053 1830.51 1945.40  ?  o  
    2   3  14  80.379  81.405    .039 6460.75 6626.77  ?  o  
    2   3  15 116.099 114.136    .054 13479.1 13027.0  ?  o  
    2   3  16  33.700  33.869    .064 1135.67 1147.14  ?  o  
    2   3  17 102.972 103.298    .063 10603.3 10670.5  ?  o  
    2   3  18  87.977  88.149    .058 7739.99 7770.21  ?  o  
    2   3  19  26.894  29.678    .116 723.305 880.756  ?  o  
    2   3  20  74.894  71.759    .288 5609.12 5149.34  ?  o  
    2   3  21  75.719  72.704    .805 5733.31 5285.88  ?  o  
    2   3  22  90.954  91.127    .220 8272.55 8304.08  ?  o  
    2   3  23  34.660  35.161    .183 1201.34 1236.33  ?  o  
    2   3  24  79.990  76.693    .547 6398.48 5881.78  ?  o  
    2   3  25  22.251  25.779   2.075 495.121 664.534  ?  o  
    2   3  26  73.594  72.564    .289 5416.13 5265.58  ?  o  
    2   4   0  20.749   9.212    .245 430.507  84.853  ?  o  
    2   4   1  25.903  12.423    .332 670.961 154.341  ?  o  
    2   4   2 128.732 126.633    .250 16572.0 16035.9  ?  o  
    2   4   3  82.706  80.085    .020 6840.21 6413.58  ?  o  
    2   4   4   6.626   4.273   1.051  43.903  18.256  ?  <  
    2   4   5  65.204  63.181    .023 4251.55 3991.80  ?  o  
    2   4   6    .564    .129   2.703    .318    .017  ?  <  
    2   4   7  51.139  47.774    .022 2615.17 2282.39  ?  o  
    2   4   8  11.677  18.957    .148 136.348 359.359  ?  o  
    2   4   9  21.017  21.151    .115 441.729 447.380  ?  o  
    2   4  10  14.231  14.709    .130 202.525 216.358  ?  o  
    2   4  11  22.302  22.518    .116 497.384 507.049  ?  o  
    2   4  12   -.537   1.463   3.737    .289   2.141  ?  <  
    2   4  13   8.570   6.617    .716  73.439  43.791  ?  <  
    2   4  14   8.880  10.541    .335  78.861 111.120  ?  o  
    2   4  15   4.350   6.104   1.442  18.920  37.255  ?  <  
    2   4  16  18.842  16.584    .099 355.037 275.014  ?  o  
    2   4  17   7.760   4.538    .931  60.219  20.592  ?  <  
    2   4  18   8.201  14.151    .571  67.249 200.253  ?  <  
    2   4  19  27.376  27.186    .082 749.429 739.069  ?  o  
    2   4  20   7.787    .055   1.117  60.640    .003  ?  <  
    2   4  21  -1.129    .052  10.662   1.274    .003  ?  <  
    2   4  22   9.841   1.073    .983  96.846   1.151  ?  <  
    2   4  23  15.001  16.421    .871 225.034 269.656  ?  o  
    2   4  24   -.076    .383   7.547    .006    .146  ?  <  
    2   4  25   8.577   2.913   3.041  73.557   8.483  ?  <  
    2   4  26   -.454   2.838  15.762    .207   8.053  ?  <  
    2   5   0 146.786 154.478    .099 21546.2 23863.5  ?  o  
    2   5   1  87.119  82.708    .041 7589.67 6840.63  ?  o  
    2   5   2 260.409 261.988    .232 67812.7 68637.7  ?  o  
    2   5   3  58.235  57.775    .033 3391.35 3337.92  ?  o  
    2   5   4 130.898 136.918    .043 17134.2 18746.5  ?  o  
    2   5   5 290.638 295.045    .312 84470.3 87051.6  ?  o  
    2   5   6 160.715 163.887    .089 25829.3 26859.0  ?  o  
    2   5   7  54.140  57.187    .024 2931.14 3270.37  ?  o  
    2   5   8  88.108  91.159    .027 7763.05 8310.04  ?  o  
    2   5   9 366.293 368.646    .391 134171. 135900.  ?  o  
    2   5  10    .714  17.360   2.815    .510 301.383  ?  <  
    2   5  11  12.026   6.401   1.273 144.626  40.969  ?  <  
    2   5  12  37.357  40.294    .328 1395.57 1623.61  ?  o  
    2   5  13 144.680 147.359    .076 20932.2 21714.7  ?  o  
    2   5  14 154.222 156.711    .084 23784.4 24558.3  ?  o  
    2   5  15  28.407  26.171    .177 806.956 684.930  ?  o  
    2   5  16  22.874  20.351    .081 523.223 414.180  ?  o  
    2   5  17  87.858  88.437    .226 7719.09 7821.18  ?  o  
    2   5  18 135.216 136.080    .218 18283.3 18517.8  ?  o  
    2   5  19  43.123  45.106    .115 1859.56 2034.51  ?  o  
    2   5  20  72.098  72.399    .134 5198.18 5241.65  ?  o  
    2   5  21   1.065    .142   7.547   1.134    .020  ?  <  
    2   5  22  44.526  47.784    .162 1982.59 2283.30  ?  o  
    2   5  23 102.893 100.194    .229 10587.0 10038.8  ?  o  
    2   5  24  72.355  71.825    .192 5235.19 5158.82  ?  o  
    2   5  25  17.455  12.110   4.454 304.691 146.657  ?  <  
    2   5  26  17.246   9.010   3.016 297.426  81.174  ?  <  
    2   6   0 157.265 152.476    .168 24732.3 23248.9  ?  o  
    2   6   1  13.510  17.061    .499 182.507 291.077  ?  o  
    2   6   2  59.657  60.017    .015 3558.91 3602.08  ?  o  
    2   6   3  16.780  16.344    .046 281.580 267.138  ?  o  
    2   6   4  34.606  38.491    .168 1197.57 1481.53  ?  o  
    2   6   5  81.063  83.508    .030 6571.24 6973.63  ?  o  
    2   6   6   1.404   6.700   3.934   1.970  44.890  ?  <  
    2   6   7  36.364  35.662    .018 1322.32 1271.79  ?  o  
    2   6   8   9.869   2.970    .236  97.389   8.819  ?  o  
    2   6   9  10.676   1.654    .175 113.978   2.735  ?  o  
    2   6  10  37.398  33.214    .056 1398.64 1103.15  ?  o  
    2   6  11    .080   2.987   7.417    .006   8.925  ?  <  
    2   6  12  48.939  47.917    .027 2395.00 2295.99  ?  o  
    2   6  13  22.597  23.993    .236 510.614 575.657  ?  o  
    2   6  14  18.835  16.134    .093 354.765 260.317  ?  o  
    2   6  15  27.728  28.460    .175 768.823 809.957  ?  o  
    2   6  16  40.053  39.295    .038 1604.28 1544.11  ?  o  
    2   6  17   7.067   7.269    .799  49.942  52.839  ?  <  
    2   6  18  43.257  45.289    .053 1871.17 2051.10  ?  o  
    2   6  19   2.242   1.892   3.034   5.027   3.578  ?  <  
    2   6  20    .045   3.652   6.637    .002  13.334  ?  <  
    2   6  21    .060    .098   6.220    .004    .010  ?  <  
    2   6  22   1.760   7.742   8.548   3.099  59.946  ?  <  
    2   6  23  10.402   3.170   1.106 108.207  10.046  ?  <  
    2   6  24    .491   4.833  14.371    .241  23.356  ?  <  
    2   6  25   8.569   9.467   3.291  73.426  89.631  ?  <  
    2   6  26  16.493  11.919   5.725 272.010 142.067  ?  <  
    2   7   0   9.523  12.921    .077  90.691 166.960  ?  o  
    2   7   1 194.003 201.998    .107 37637.2 40803.2  ?  o  
    2   7   2  44.445  50.241    .048 1975.35 2524.13  ?  o  
    2   7   3 249.126 257.514    .191 62063.5 66313.5  ?  o  
    2   7   4  60.293  65.280    .020 3635.29 4261.43  ?  o  
    2   7   5  91.191  83.802    .036 8315.78 7022.85  ?  o  
    2   7   6 123.355 127.711    .044 15216.4 16310.1  ?  o  
    2   7   7 118.222 116.941    .035 13976.5 13675.2  ?  o  
    2   7   8 124.232 121.672    .045 15433.7 14804.1  ?  o  
    2   7   9  98.902 105.086    .039 9781.69 11043.1  ?  o  
    2   7  10   4.983   6.415   2.703  24.831  41.158  ?  <  
    2   7  11  65.829  65.913    .021 4333.50 4344.47  ?  o  
    2   7  12  28.695  30.815    .173 823.422 949.548  ?  o  
    2   7  13  91.265  91.802    .031 8329.28 8427.63  ?  o  
    2   7  14  47.235  49.862    .038 2231.18 2486.17  ?  o  
    2   7  15 163.193 160.451    .109 26631.9 25744.5  ?  o  
    2   7  16  18.908  12.722    .253 357.494 161.847  ?  o  
    2   7  17 138.760 137.784    .097 19254.4 18984.4  ?  o  
    2   7  18   -.047    .308   4.373    .002    .095  ?  <  
    2   7  19  78.106  77.605    .060 6100.48 6022.47  ?  o  
    2   7  20   1.491   8.370   7.256   2.222  70.063  ?  <  
    2   7  21 141.746 137.199    .209 20092.0 18823.6  ?  o  
    2   7  22  10.750  11.572   1.146 115.559 133.922  ?  <  
    2   7  23  14.659  13.183   3.173 214.878 173.788  ?  <  
    2   7  24   7.430  12.294   6.278  55.206 151.130  ?  <  
    2   7  25  73.799  69.816    .257 5446.28 4874.33  ?  o  
    2   7  26  32.829  29.342    .796 1077.76 860.959  ?  o  
    2   8   0 147.986 139.596    .186 21899.9 19487.0  ?  o  
    2   8   1  15.670  14.287    .071 245.563 204.125  ?  o  
    2   8   2   8.829  11.832    .433  77.945 140.001  ?  o  
    2   8   3  23.383  25.180    .032 546.747 634.018  ?  o  
    2   8   4  25.185  29.825    .031 634.276 889.560  ?  o  
    2   8   5  52.329  54.314    .024 2738.31 2949.96  ?  o  
    2   8   6  17.356  15.258    .205 301.247 232.812  ?  o  
    2   8   7    .540   6.581   3.278    .292  43.308  ?  <  
    2   8   8  45.391  43.562    .093 2060.31 1897.63  ?  o  
    2   8   9  48.186  48.164    .167 2321.87 2319.77  ?  o  
    2   8  10  12.413  13.491    .190 154.089 182.004  ?  o  
    2   8  11   7.275   2.628   1.548  52.920   6.909  ?  <  
    2   8  12   8.805   8.796    .264  77.533  77.378  ?  o  
    2   8  13  26.025  29.454    .080 677.297 867.527  ?  o  
    2   8  14  53.225  54.388    .030 2832.87 2958.06  ?  o  
    2   8  15  10.364   3.152    .590 107.419   9.937  ?  o  
    2   8  16    .454   2.076   4.146    .206   4.311  ?  <  
    2   8  17  18.518  19.249    .210 342.903 370.526  ?  o  
    2   8  18  10.786  11.948    .366 116.330 142.750  ?  o  
    2   8  19  17.497  14.581    .175 306.139 212.605  ?  o  
    2   8  20  12.983  13.595    .270 168.548 184.816  ?  o  
    2   8  21   7.385   6.199    .797  54.535  38.431  ?  <  
    2   8  22  20.120  19.438    .458 404.824 377.844  ?  o  
    2   8  23  13.705  19.184   2.418 187.823 368.014  ?  <  
    2   8  24  10.044   1.173   2.192 100.891   1.377  ?  <  
    2   8  25    .495    .224  13.128    .245    .050  ?  <  
    2   9   0 263.440 279.224    .403 69400.6 77966.0  ?  o  
    2   9   1  95.188 101.363    .040 9060.73 10274.5  ?  o  
    2   9   2  86.817  97.212    .028 7537.13 9450.20  ?  o  
    2   9   3  92.388  98.094    .025 8535.60 9622.37  ?  o  
    2   9   4 404.949 407.374    .429 163984. 165954.  ?  o  
    2   9   5 121.293 121.689    .047 14712.1 14808.2  ?  o  
    2   9   6  74.132  74.142    .018 5495.49 5497.03  ?  o  
    2   9   7  53.367  47.649    .067 2848.05 2270.45  ?  o  
    2   9   8  18.065  23.895    .103 326.354 570.963  ?  o  
    2   9   9  20.575  24.438    .059 423.342 597.228  ?  o  
    2   9  10  45.124  43.570    .118 2036.19 1898.33  ?  o  
    2   9  11  58.789  57.658    .031 3456.18 3324.41  ?  o  
    2   9  12  33.105  32.576    .128 1095.96 1061.20  ?  o  
    2   9  13  40.005  42.653    .039 1600.43 1819.30  ?  o  
    2   9  14 157.704 156.627    .101 24870.4 24532.0  ?  o  
    2   9  15  97.931  97.885    .060 9590.45 9581.43  ?  o  
    2   9  16  27.509  29.309    .079 756.762 859.019  ?  o  
    2   9  17  32.229  34.559    .215 1038.68 1194.34  ?  o  
    2   9  18 235.720 230.989    .480 55564.0 53355.9  ?  o  
    2   9  19  12.852  14.505   1.866 165.178 210.408  ?  <  
    2   9  20  71.557  71.814    .103 5120.41 5157.27  ?  o  
    2   9  21  43.518  43.335    .107 1893.81 1877.93  ?  o  
    2   9  22  84.115  84.341    .225 7075.29 7113.34  ?  o  
    2   9  23   8.879  10.227   4.969  78.842 104.593  ?  <  
    2   9  24  67.077  66.691    .947 4499.28 4447.65  ?  o  
    2   9  25    .990   4.393  17.810    .979  19.297  ?  <  
    2  10   0 117.933 111.480    .090 13908.3 12427.8  ?  o  
    2  10   1  29.521  26.770    .033 871.487 716.625  ?  o  
    2  10   2  33.544  30.281    .023 1125.20 916.930  ?  o  
    2  10   3  34.726  35.638    .061 1205.92 1270.06  ?  o  
    2  10   4  19.855  18.441    .316 394.224 340.075  ?  o  
    2  10   5  25.067  25.351    .357 628.372 642.677  ?  o  
    2  10   6  64.384  64.266    .022 4145.32 4130.18  ?  o  
    2  10   7  26.643  27.923    .040 709.867 779.708  ?  o  
    2  10   8  25.052  24.720    .044 627.596 611.068  ?  o  
    2  10   9  15.912  15.454    .107 253.196 238.830  ?  o  
    2  10  10  70.447  67.494    .061 4962.76 4555.43  ?  o  
    2  10  11  16.329  15.139    .371 266.636 229.192  ?  o  
    2  10  12  24.366  23.699    .268 593.678 561.634  ?  o  
    2  10  13  21.810  21.966    .136 475.671 482.486  ?  o  
    2  10  14  20.026  16.295    .162 401.046 265.516  ?  o  
    2  10  15  18.891  18.130    .175 356.863 328.702  ?  o  
    2  10  16    .225   8.481  10.199    .050  71.924  ?  <  
    2  10  17  20.637  20.777    .127 425.872 431.682  ?  o  
    2  10  18    .401   2.236   6.027    .161   4.999  ?  <  
    2  10  19  17.331  19.230    .484 300.353 369.782  ?  o  
    2  10  20  10.756  15.222   2.425 115.686 231.704  ?  <  
    2  10  21    .872   5.337   8.747    .761  28.487  ?  <  
    2  10  22  15.572   8.100   1.038 242.483  65.602  ?  o  
    2  10  23  18.473  21.016    .895 341.243 441.652  ?  o  
    2  10  24   -.227    .273  39.404    .051    .075  ?  <  
    2  10  25   5.096  10.564   6.919  25.968 111.603  ?  <  
    2  11   0  26.321  18.203    .054 692.803 331.362  ?  o  
    2  11   1 200.675 203.753    .120 40270.3 41515.3  ?  o  
    2  11   2 114.992 111.024    .153 13223.1 12326.3  ?  o  
    2  11   3 311.983 318.017    .276 97333.2 101135.  ?  o  
    2  11   4 118.035 116.600    .045 13932.3 13595.6  ?  o  
    2  11   5  39.237  47.858    .032 1539.56 2290.38  ?  o  
    2  11   6  30.754  31.665    .028 945.790 1002.67  ?  o  
    2  11   7  13.905   7.423    .063 193.347  55.103  ?  o  
    2  11   8  46.189  42.440    .035 2133.45 1801.14  ?  o  
    2  11   9   5.316   2.118   1.796  28.261   4.486  ?  <  
    2  11  10  21.392  21.069    .333 457.606 443.890  ?  o  
    2  11  11  87.649  89.030    .040 7682.36 7926.27  ?  o  
    2  11  12  63.912  60.877    .037 4084.77 3705.97  ?  o  
    2  11  13 122.455 119.845    .085 14995.1 14362.8  ?  o  
    2  11  14  38.199  37.139    .067 1459.14 1379.33  ?  o  
    2  11  15 143.479 144.124    .123 20586.2 20771.7  ?  o  
    2  11  16  51.760  52.483    .068 2679.06 2754.48  ?  o  
    2  11  17 151.279 151.815    .236 22885.2 23047.8  ?  o  
    2  11  18  84.306  84.382    .185 7107.55 7120.26  ?  o  
    2  11  19  90.822  89.459    .297 8248.68 8002.83  ?  o  
    2  11  20   5.381   5.626   3.605  28.960  31.650  ?  <  
    2  11  21  86.791  85.968    .168 7532.69 7390.50  ?  o  
    2  11  22  48.837  47.827    .229 2385.02 2287.46  ?  o  
    2  11  23  -1.061   3.521  12.474   1.125  12.400  ?  <  
    2  11  24  10.815   3.390   3.946 116.958  11.490  ?  <  
    2  12   0  43.310  35.861    .057 1875.74 1285.98  ?  o  
    2  12   1  54.582  56.539    .024 2979.19 3196.70  ?  o  
    2  12   2  56.139  53.336    .029 3151.63 2844.74  ?  o  
    2  12   3  34.690  35.385    .434 1203.39 1252.09  ?  o  
    2  12   4  73.560  71.216    .028 5411.03 5071.77  ?  o  
    2  12   5  11.111  10.995    .132 123.455 120.894  ?  o  
    2  12   6  50.494  47.999    .256 2549.66 2303.91  ?  o  
    2  12   7  37.314  36.523    .042 1392.32 1333.94  ?  o  
    2  12   8  26.920  24.268    .049 724.692 588.927  ?  o  
    2  12   9   -.147    .813   3.737    .021    .660  ?  <  
    2  12  10   7.107   6.977    .281  50.516  48.672  ?  o  
    2  12  11  15.290  18.031    .196 233.771 325.108  ?  o  
    2  12  12   6.071   5.409    .645  36.855  29.257  ?  <  
    2  12  13  36.556  39.772    .054 1336.31 1581.80  ?  o  
    2  12  14  18.349  21.256    .181 336.686 451.826  ?  o  
    2  12  15    .361   4.013   4.928    .130  16.107  ?  <  
    2  12  16   8.106  11.359   1.117  65.712 129.030  ?  <  
    2  12  17  21.724  25.616    .228 471.942 656.188  ?  o  
    2  12  18  -1.510   4.124   5.937   2.279  17.011  ?  <  
    2  12  19   6.496   5.422   3.715  42.192  29.396  ?  <  
    2  12  20   6.998   1.264   1.813  48.974   1.598  ?  <  
    2  12  21  13.159  11.525   4.872 173.168 132.836  ?  <  
    2  12  22  21.455  20.413    .834 460.300 416.711  ?  o  
    2  12  23    .033   4.919  15.431    .001  24.200  ?  <  
    2  12  24   8.588   6.406   5.318  73.753  41.032  ?  <  
    2  13   0 155.812 160.135    .150 24277.4 25643.2  ?  o  
    2  13   1  76.105  71.067    .039 5792.05 5050.45  ?  o  
    2  13   2  96.771  96.023    .042 9364.55 9220.39  ?  o  
    2  13   3  91.545  89.187    .044 8380.54 7954.37  ?  o  
    2  13   4 123.808 120.992    .064 15328.4 14639.1  ?  o  
    2  13   5  52.013  50.664    .020 2705.39 2566.89  ?  o  
    2  13   6  97.428  98.116    .033 9492.25 9626.70  ?  o  
    2  13   7  10.541   7.066    .621 111.104  49.925  ?  <  
    2  13   8 103.641 104.359    .045 10741.4 10890.8  ?  o  
    2  13   9  66.539  64.148    .100 4427.45 4114.94  ?  o  
    2  13  10  33.096  31.393    .046 1095.32 985.534  ?  o  
    2  13  11  10.182   6.522   1.160 103.668  42.534  ?  <  
    2  13  12 126.358 122.560    .104 15966.3 15021.0  ?  o  
    2  13  13 100.443 101.981    .078 10088.7 10400.1  ?  o  
    2  13  14 121.264 121.901    .130 14704.9 14859.9  ?  o  
    2  13  15  30.311  31.569    .104 918.739 996.625  ?  o  
    2  13  16  22.734  20.973    .489 516.851 439.882  ?  o  
    2  13  17  88.677  88.951    .116 7863.61 7912.28  ?  o  
    2  13  18  95.136  95.843    .145 9050.92 9185.90  ?  o  
    2  13  19   4.454   6.978  16.689  19.839  48.696  ?  <  
    2  13  20  55.445  55.494    .140 3074.12 3079.58  ?  o  
    2  13  21  39.611  42.286    .750 1569.05 1788.09  ?  o  
    2  13  22  30.405  27.727    .728 924.470 768.782  ?  o  
    2  13  23  36.159  40.993    .591 1307.50 1680.45  ?  o  
    2  14   0  46.830  44.443    .047 2193.08 1975.15  ?  o  
    2  14   1   2.919    .487    .957   8.519    .237  ?  <  
    2  14   2  14.006  14.001    .228 196.166 196.021  ?  o  
    2  14   3  32.109  33.046    .062 1030.96 1092.05  ?  o  
    2  14   4   5.982   2.900    .566  35.790   8.407  ?  <  
    2  14   5   7.060   9.549    .368  49.844  91.193  ?  <  
    2  14   6  44.332  41.667    .026 1965.29 1736.14  ?  o  
    2  14   7   8.051   7.769    .258  64.817  60.353  ?  o  
    2  14   8   9.348  10.341    .287  87.378 106.944  ?  o  
    2  14   9  22.645  21.512    .078 512.799 462.759  ?  o  
    2  14  10  45.066  46.365    .029 2030.92 2149.73  ?  o  
    2  14  11   9.292  11.215    .404  86.332 125.770  ?  o  
    2  14  12   -.603   9.065   4.589    .364  82.174  ?  <  
    2  14  13  27.453  31.405    .100 753.648 986.249  ?  o  
    2  14  14  19.321  18.590    .275 373.284 345.587  ?  o  
    2  14  15  10.270  10.301    .942 105.483 106.108  ?  <  
    2  14  16  24.690  26.695    .198 609.583 712.614  ?  o  
    2  14  17   -.882   1.214   6.237    .778   1.474  ?  <  
    2  14  18  16.384  19.001   1.461 268.438 361.027  ?  <  
    2  14  19  15.644  14.775    .958 244.738 218.296  ?  o  
    2  14  20  31.543  30.565    .452 994.955 934.242  ?  o  
    2  14  21    .575    .642  23.642    .331    .412  ?  <  
    2  14  22  21.072  20.269   1.054 444.039 410.836  ?  o  
    2  14  23   6.936  13.621   4.691  48.104 185.524  ?  <  
    2  15   0 164.379 155.605    .211 27020.3 24212.9  ?  o  
    2  15   1  24.792  24.158    .043 614.657 583.606  ?  o  
    2  15   2   5.371   2.860    .697  28.850   8.181  ?  <  
    2  15   3 108.704 105.482    .062 11816.5 11126.5  ?  o  
    2  15   4  60.883  57.862    .043 3706.74 3348.00  ?  o  
    2  15   5 120.140 118.619    .057 14433.5 14070.5  ?  o  
    2  15   6  71.240  73.578    .029 5075.15 5413.68  ?  o  
    2  15   7  21.444  19.116    .081 459.830 365.407  ?  o  
    2  15   8  87.557  86.456    .048 7666.31 7474.64  ?  o  
    2  15   9 188.757 183.127    .187 35629.3 33535.5  ?  o  
    2  15  10  31.657  32.583    .080 1002.18 1061.66  ?  o  
    2  15  11  16.465  15.493    .286 271.100 240.024  ?  o  
    2  15  12  60.498  61.107    .054 3660.02 3734.06  ?  o  
    2  15  13  96.959  96.025    .076 9400.96 9220.80  ?  o  
    2  15  14  69.747  70.277    .065 4864.65 4938.91  ?  o  
    2  15  15  80.206  81.068    .479 6433.05 6572.05  ?  o  
    2  15  16  33.877  35.502    .126 1147.66 1260.38  ?  o  
    2  15  17  32.804  34.250    .145 1076.11 1173.09  ?  o  
    2  15  18  35.737  34.751    .177 1277.14 1207.62  ?  o  
    2  15  19  -1.200    .876  15.298   1.441    .768  ?  <  
    2  15  20  17.443  16.320    .913 304.257 266.351  ?  o  
    2  15  21  42.326  45.085    .262 1791.49 2032.69  ?  o  
    2  15  22  60.175  61.373    .618 3621.03 3766.69  ?  o  
    2  16   0  42.644  38.865    .067 1818.54 1510.52  ?  o  
    2  16   1  20.931  19.675    .152 438.128 387.091  ?  o  
    2  16   2   5.600   7.843    .809  31.364  61.519  ?  <  
    2  16   3  21.082  22.072    .094 444.450 487.185  ?  o  
    2  16   4  12.073  12.654    .499 145.750 160.120  ?  o  
    2  16   5   7.468   6.734    .468  55.769  45.351  ?  o  
    2  16   6  27.381  27.259    .042 749.698 743.046  ?  o  
    2  16   7   4.127   1.460   1.051  17.033   2.132  ?  <  
    2  16   8   6.013   4.395    .586  36.153  19.317  ?  <  
    2  16   9   1.570   7.196   3.709   2.466  51.779  ?  <  
    2  16  10   -.294   4.143   3.988    .086  17.161  ?  <  
    2  16  11    .306   3.501   4.274    .093  12.259  ?  <  
    2  16  12  31.735  32.534    .055 1007.14 1058.45  ?  o  
    2  16  13  38.982  39.164    .070 1519.62 1533.82  ?  o  
    2  16  14  11.765  13.654    .445 138.408 186.436  ?  o  
    2  16  15  24.100  25.902    .443 580.804 670.906  ?  o  
    2  16  16  21.051  21.539   1.094 443.125 463.943  ?  o  
    2  16  17  30.065  31.200    .540 903.922 973.437  ?  o  
    2  16  18  12.072  14.550   1.857 145.730 211.709  ?  <  
    2  16  19   9.897  11.373   1.158  97.959 129.352  ?  <  
    2  16  20  19.193  15.124    .684 368.381 228.749  ?  o  
    2  16  21  13.641   7.649   2.248 186.074  58.503  ?  <  
    2  17   0  47.293  47.197    .076 2236.63 2227.51  ?  o  
    2  17   1  66.297  65.968    .076 4395.27 4351.72  ?  o  
    2  17   2  93.049  93.670    .092 8658.19 8774.06  ?  o  
    2  17   3  23.611  24.587    .094 557.483 604.511  ?  o  
    2  17   4  22.238  21.415    .082 494.527 458.598  ?  o  
    2  17   5  80.801  80.184    .083 6528.72 6429.47  ?  o  
    2  17   6 114.315 112.719    .066 13067.9 12705.6  ?  o  
    2  17   7   3.897   1.222    .888  15.190   1.494  ?  <  
    2  17   8 102.435 104.274    .065 10492.9 10873.1  ?  o  
    2  17   9 110.127 107.732    .079 12127.9 11606.2  ?  o  
    2  17  10 102.701 100.381    .138 10547.4 10076.3  ?  o  
    2  17  11  26.494  26.418    .074 701.921 697.915  ?  o  
    2  17  12 126.822 124.149    .148 16083.9 15413.0  ?  o  
    2  17  13  70.671  69.093    .266 4994.39 4773.81  ?  o  
    2  17  14    .233   9.817   5.245    .054  96.379  ?  <  
    2  17  15  27.988  28.083    .118 783.328 788.658  ?  o  
    2  17  16  23.709  22.369    .193 562.133 500.387  ?  o  
    2  17  17  23.235  21.085    .291 539.879 444.594  ?  o  
    2  17  18   7.871  11.082   4.663  61.956 122.815  ?  <  
    2  17  19  25.203  24.410   2.535 635.177 595.860  ?  o  
    2  17  20  30.933  31.904   1.327 956.823 1017.84  ?  o  
    2  18   0   8.584   8.841    .526  73.689  78.161  ?  o  
    2  18   1   5.840   6.501    .586  34.111  42.266  ?  <  
    2  18   2  18.711  17.333    .070 350.096 300.420  ?  o  
    2  18   3  14.611  16.189    .164 213.475 262.076  ?  o  
    2  18   4  22.133  24.005    .083 489.866 576.236  ?  o  
    2  18   5    .556   1.223   5.406    .309   1.497  ?  <  
    2  18   6   -.522   1.009   5.563    .273   1.017  ?  <  
    2  18   7   8.813  10.797    .189  77.676 116.581  ?  o  
    2  18   8  28.887  28.977    .038 834.473 839.653  ?  o  
    2  18   9  16.911  18.723    .239 285.987 350.544  ?  o  
    2  18  10  20.899  22.404    .106 436.786 501.950  ?  o  
    2  18  11   4.991   4.364    .977  24.914  19.048  ?  <  
    2  18  12  11.616  10.894    .656 134.927 118.684  ?  o  
    2  18  13  22.003  25.728    .116 484.145 661.949  ?  o  
    2  18  14  30.748  31.252    .141 945.431 976.671  ?  o  
    2  18  15  10.247   5.610    .715 105.011  31.470  ?  <  
    2  18  16   -.468   8.072  13.444    .219  65.152  ?  <  
    2  18  17  15.686  13.662    .659 246.036 186.655  ?  o  
    2  18  18  18.755  21.130   1.298 351.757 446.486  ?  o  
    2  18  19  13.639  18.979   5.101 186.013 360.186  ?  <  
    2  18  20    .171   5.339  11.145    .029  28.510  ?  <  
    2  19   0  12.824  12.025    .467 164.447 144.612  ?  o  
    2  19   1  19.183  20.240    .247 368.004 409.664  ?  o  
    2  19   2  33.688  33.374    .046 1134.87 1113.82  ?  o  
    2  19   3  59.018  59.487    .055 3483.07 3538.67  ?  o  
    2  19   4  25.477  25.010    .063 649.100 625.523  ?  o  
    2  19   5  95.140  95.803    .082 9051.68 9178.27  ?  o  
    2  19   6  48.210  47.787    .144 2324.21 2283.57  ?  o  
    2  19   7   6.098   2.144    .346  37.183   4.595  ?  <  
    2  19   8  37.494  38.282    .034 1405.82 1465.52  ?  o  
    2  19   9 162.852 158.032    .249 26520.8 24974.1  ?  o  
    2  19  10  34.187  34.683    .058 1168.77 1202.90  ?  o  
    2  19  11  42.659  42.810    .058 1819.83 1832.68  ?  o  
    2  19  12  35.476  36.551    .074 1258.51 1335.95  ?  o  
    2  19  13  78.686  78.488    .092 6191.54 6160.35  ?  o  
    2  19  14  11.668   5.527    .393 136.146  30.546  ?  o  
    2  19  15  56.426  55.818    .122 3183.91 3115.66  ?  o  
    2  19  16   1.341   2.081  12.980   1.799   4.331  ?  <  
    2  19  17  -1.100   7.019   9.202   1.210  49.269  ?  <  
    2  19  18    .860   3.005  12.239    .739   9.032  ?  <  
    2  19  19   1.053   8.654  15.762   1.108  74.896  ?  <  
    2  20   0   1.198    .039   2.781   1.434    .002  ?  <  
    2  20   1  17.389  18.471    .135 302.387 341.178  ?  o  
    2  20   2   8.123   3.208    .263  65.990  10.293  ?  o  
    2  20   3   7.706  12.046    .199  59.379 145.107  ?  o  
    2  20   4  14.439  11.621    .130 208.474 135.057  ?  o  
    2  20   5  13.269  12.329    .331 176.069 152.006  ?  o  
    2  20   6  11.342   9.570   1.857 128.639  91.579  ?  <  
    2  20   7  16.649  14.478    .445 277.182 209.620  ?  o  
    2  20   8  15.419  14.980    .561 237.754 224.389  ?  o  
    2  20   9   8.536   7.880    .209  72.857  62.099  ?  o  
    2  20  10  21.784  22.530    .144 474.527 507.604  ?  o  
    2  20  11   5.199  10.920   1.114  27.031 119.255  ?  <  
    2  20  12  12.487    .377    .461 155.929    .142  ?  o  
    2  20  13   8.088   2.585   3.709  65.409   6.683  ?  <  
    2  20  14  23.656  27.423    .181 559.626 751.997  ?  o  
    2  20  15  11.871   8.428   1.009 140.915  71.039  ?  <  
    2  20  16  16.422  10.129   2.576 269.667 102.596  ?  <  
    2  20  17    .744   8.189  19.934    .554  67.063  ?  <  
    2  21   0  31.512  32.798    .285 993.014 1075.72  ?  o  
    2  21   1  40.037  40.448    .600 1602.95 1636.06  ?  o  
    2  21   2  58.171  57.701    .096 3383.88 3329.36  ?  o  
    2  21   3  48.942  49.993    .044 2395.32 2499.26  ?  o  
    2  21   4   3.769   6.139    .309  14.207  37.691  ?  <  
    2  21   5  23.416  22.675    .080 548.318 514.159  ?  o  
    2  21   6  74.620  76.544    .083 5568.21 5858.93  ?  o  
    2  21   7  21.413  23.281    .088 458.523 541.996  ?  o  
    2  21   8  80.710  80.892    .173 6514.07 6543.59  ?  o  
    2  21   9   -.741   7.202   7.881    .549  51.864  ?  <  
    2  21  10  38.966  39.815    .337 1518.36 1585.23  ?  o  
    2  21  11  22.124  20.537    .354 489.484 421.778  ?  o  
    2  21  12  72.273  73.055    .189 5223.43 5336.97  ?  o  
    2  21  13   9.185  15.855   1.812  84.356 251.383  ?  <  
    2  21  14  11.638   8.104   1.727 135.440  65.672  ?  <  
    2  21  15  41.280  35.777    .846 1704.04 1279.98  ?  o  
    2  21  16  32.848  35.850   1.354 1078.96 1285.19  ?  o  
    2  22   0    .231   5.883   8.344    .053  34.608  ?  <  
    2  22   1  13.033  14.826    .574 169.868 219.803  ?  o  
    2  22   2   1.872   1.112   9.293   3.506   1.236  ?  <  
    2  22   3   -.767   4.212   8.808    .588  17.744  ?  <  
    2  22   4   -.226   4.417   5.937    .051  19.509  ?  <  
    2  22   5   5.845  11.802   1.660  34.164 139.297  ?  <  
    2  22   6    .212    .265   7.417    .045    .070  ?  <  
    2  22   7   -.292   8.620  13.444    .085  74.311  ?  <  
    2  22   8    .102   1.384   9.856    .010   1.915  ?  <  
    2  22   9  12.312  14.818   6.624 151.583 219.572  ?  <  
    2  22  10   4.054   7.145   5.312  16.435  51.053  ?  <  
    2  22  11   7.194   9.145   4.656  51.748  83.629  ?  <  
    2  22  12  13.314   9.540   1.659 177.259  91.011  ?  <  
    2  22  13  15.747   9.981   1.959 247.969  99.623  ?  <  
    2  22  14  10.491  15.122  12.526 110.060 228.690  ?  <  
    2  22  15  11.501   2.657   5.334 132.265   7.057  ?  <  
    2  23   0 103.281 101.758    .353 10666.9 10354.7  ?  o  
    2  23   1   3.095    .646   2.689   9.581    .417  ?  <  
    2  23   2  16.928  19.454    .500 286.574 378.464  ?  o  
    2  23   3  51.966  49.401    .101 2700.47 2440.41  ?  o  
    2  23   4  70.704  70.435    .141 4999.01 4961.03  ?  o  
    2  23   5  60.230  61.581    .123 3627.63 3792.25  ?  o  
    2  23   6   8.913   1.494   4.250  79.448   2.231  ?  <  
    2  23   7   8.925   4.097   2.658  79.649  16.789  ?  <  
    2  23   8  24.570  20.191    .986 603.668 407.671  ?  o  
    2  23   9  88.117  86.565    .289 7764.64 7493.51  ?  o  
    2  23  10  34.656  33.303    .360 1201.02 1109.10  ?  o  
    2  23  11  29.335  29.724    .541 860.557 883.526  ?  o  
    2  23  12  15.262   2.410   2.072 232.927   5.809  ?  <  
    2  23  13  25.655  32.762    .919 658.179 1073.32  ?  o  
    2  24   0  15.574  13.517    .629 242.544 182.698  ?  o  
    2  24   1   3.250   3.592   4.729  10.562  12.900  ?  <  
    2  24   2  13.866   9.531    .593 192.258  90.833  ?  o  
    2  24   3  10.752   9.229   1.391 115.607  85.170  ?  <  
    2  24   4    .966   2.492   7.894    .933   6.209  ?  <  
    2  24   5  11.672  14.252   7.401 136.231 203.109  ?  <  
    2  24   6   -.480    .275   8.202    .231    .076  ?  <  
    2  24   7  10.399   7.509   1.335 108.133  56.383  ?  <  
    2  24   8    .776    .653   9.512    .603    .426  ?  <  
    2  24   9   9.908   5.278   7.031  98.162  27.854  ?  <  
    2  24  10   3.486  11.068   8.069  12.151 122.501  ?  <  
    2  24  11  15.408   2.680   1.695 237.411   7.184  ?  <  
    2  25   0   9.989   8.972   4.179  99.788  80.502  ?  <  
    2  25   1  51.771  50.910    .179 2680.22 2591.87  ?  o  
    2  25   2  25.869  25.451    .518 669.209 647.742  ?  o  
    2  25   3  59.786  56.085    .231 3574.42 3145.51  ?  o  
    2  25   4  12.312   8.401   1.902 151.597  70.572  ?  <  
    2  25   5  27.521  28.885    .482 757.430 834.340  ?  o  
    2  25   6  47.463  45.324    .256 2252.72 2054.30  ?  o  
    2  25   7  23.774  19.622   1.271 565.206 385.041  ?  o  
    2  25   8  40.200  42.475    .394 1616.04 1804.14  ?  o  
    2  25   9    .965  15.409  27.815    .930 237.448  ?  <  
    2  26   0  16.344  18.332   1.623 267.127 336.066  ?  <  
    2  26   1  16.085   3.129   2.418 258.738   9.790  ?  <  
    2  26   2  13.177   7.814   1.693 173.629  61.057  ?  <  
    2  26   3  12.376   4.717   1.613 153.155  22.252  ?  <  
    2  26   4    .594   5.575  45.894    .353  31.086  ?  <  
    2  26   5  14.034   1.047   3.695 196.943   1.096  ?  <  
    2  26   6    .433   9.025  17.246    .187  81.457  ?  <  
    3   0   2 224.369 224.074    .783 50341.5 50209.2  ?  o  
    3   0   4 344.747 340.552    .899 118851. 115976.  ?  o  
    3   0   6 382.684 385.391   1.556 146447. 148526.  ?  o  
    3   0   8  68.337  67.112    .062 4670.01 4504.00  ?  o  
    3   0  10  32.743  33.189    .112 1072.12 1101.50  ?  o  
    3   0  12 143.438 144.183    .155 20574.5 20788.7  ?  o  
    3   0  14 117.035 115.156    .128 13697.3 13260.9  ?  o  
    3   0  16 195.059 193.521    .477 38048.0 37450.4  ?  o  
    3   0  18  62.238  63.507    .139 3873.55 4033.08  ?  o  
    3   0  20 141.561 138.635    .265 20039.7 19219.7  ?  o  
    3   0  22  46.606  46.435    .323 2172.10 2156.24  ?  o  
    3   0  24  43.984  40.593    .431 1934.57 1647.78  ?  o  
    3   0  26  18.282  25.363   1.274 334.223 643.278  ?  o  
    3   1   1  23.190  16.250    .311 537.796 264.073  ?  o  
    3   1   2  42.139  40.974    .685 1775.70 1678.85  ?  o  
    3   1   3 170.962 173.140    .184 29228.0 29977.5  ?  o  
    3   1   4 124.497 126.084    .062 15499.5 15897.2  ?  o  
    3   1   5  58.064  52.591    .027 3371.41 2765.78  ?  o  
    3   1   6  -4.145   4.700   1.736  17.178  22.085  ?  <  
    3   1   7 255.525 267.622    .240 65293.0 71621.5  ?  o  
    3   1   8  38.296  43.542    .088 1466.58 1895.87  ?  o  
    3   1   9  44.568  43.859    .059 1986.29 1923.65  ?  o  
    3   1  10 183.473 181.898    .085 33662.5 33086.9  ?  o  
    3   1  11 324.257 321.663    .315 105142. 103467.  ?  o  
    3   1  12  62.413  57.673    .031 3895.44 3326.19  ?  o  
    3   1  13  60.310  62.279    .097 3637.32 3878.64  ?  o  
    3   1  14  87.819  88.677    .060 7712.13 7863.58  ?  o  
    3   1  15  43.595  43.530    .101 1900.53 1894.86  ?  o  
    3   1  16  77.768  78.290    .050 6047.80 6129.38  ?  o  
    3   1  17   3.176    .307   2.746  10.086    .094  ?  <  
    3   1  18  29.357  29.491    .105 861.852 869.720  ?  o  
    3   1  19  82.992  82.933    .586 6887.71 6877.93  ?  o  
    3   1  20  11.716   8.747    .736 137.254  76.510  ?  <  
    3   1  21  65.767  65.564    .112 4325.34 4298.60  ?  o  
    3   1  22  48.486  51.952    .128 2350.86 2699.01  ?  o  
    3   1  23   1.217    .310   9.834   1.481    .096  ?  <  
    3   1  24  32.280  32.522    .293 1042.01 1057.69  ?  o  
    3   1  25  70.643  73.064    .262 4990.48 5338.31  ?  o  
    3   1  26   8.267  11.117   7.749  68.343 123.581  ?  <  
    3   2   1 179.163 186.602    .364 32099.3 34820.3  ?  o  
    3   2   2 105.250  95.930    .303 11077.5 9202.62  ?  o  
    3   2   3 223.258 223.523    .184 49844.3 49962.5  ?  o  
    3   2   4  45.297  43.647    .022 2051.85 1905.03  ?  o  
    3   2   5 141.717 147.843    .062 20083.6 21857.6  ?  o  
    3   2   6  97.588  92.730    .036 9523.47 8598.94  ?  o  
    3   2   7 147.971 149.764    .088 21895.4 22429.3  ?  o  
    3   2   8  38.589  35.648    .032 1489.08 1270.81  ?  o  
    3   2   9  29.616  29.258    .123 877.134 856.059  ?  o  
    3   2  10  49.076  53.360    .023 2408.48 2847.32  ?  o  
    3   2  11  70.273  69.092    .031 4938.29 4773.72  ?  o  
    3   2  12  58.720  56.769    .022 3448.07 3222.73  ?  o  
    3   2  13 101.745 103.960    .047 10352.0 10807.7  ?  o  
    3   2  14  51.459  50.090    .048 2648.02 2508.99  ?  o  
    3   2  15  87.923  84.742    .113 7730.46 7181.16  ?  o  
    3   2  16  13.701  17.556    .346 187.719 308.198  ?  o  
    3   2  17  77.983  78.900    .111 6081.35 6225.22  ?  o  
    3   2  18  37.360  38.329    .235 1395.80 1469.13  ?  o  
    3   2  19 104.989 103.602    .216 11022.6 10733.4  ?  o  
    3   2  20   6.693   7.530   1.882  44.794  56.700  ?  <  
    3   2  21  29.864  28.692    .192 891.859 823.231  ?  o  
    3   2  22   3.380   6.424   3.100  11.422  41.273  ?  <  
    3   2  23  68.340  67.366    .208 4670.33 4538.18  ?  o  
    3   2  24   9.203  10.120   2.658  84.688 102.413  ?  <  
    3   2  25  33.804  32.749   1.218 1142.71 1072.51  ?  o  
    3   2  26   4.462   1.329   7.789  19.911   1.766  ?  <  
    3   3   1 182.382 189.399    .625 33263.3 35872.0  ?  o  
    3   3   2 170.552 173.401    .091 29087.9 30067.9  ?  o  
    3   3   3  18.195  18.698    .074 331.058 349.604  ?  o  
    3   3   4 202.425 213.266    .174 40975.9 45482.4  ?  o  
    3   3   5 173.547 173.602    .097 30118.6 30137.7  ?  o  
    3   3   6 286.493 291.705    .286 82078.3 85091.8  ?  o  
    3   3   7  51.505  62.213    .028 2652.79 3870.52  ?  o  
    3   3   8 233.118 239.794    .156 54343.9 57501.2  ?  o  
    3   3   9  11.427   5.848    .197 130.573  34.203  ?  o  
    3   3  10 266.350 267.674    .227 70942.5 71649.4  ?  o  
    3   3  11 132.174 131.036    .145 17469.9 17170.4  ?  o  
    3   3  12 207.157 208.046    .129 42914.0 43283.1  ?  o  
    3   3  13 112.357 108.546    .045 12624.1 11782.2  ?  o  
    3   3  14 121.648 121.824    .066 14798.2 14841.1  ?  o  
    3   3  15 100.204  99.101    .140 10040.7 9820.97  ?  o  
    3   3  16  58.829  57.165    .048 3460.90 3267.88  ?  o  
    3   3  17  73.758  74.940    .052 5440.22 5616.04  ?  o  
    3   3  18  31.570  34.861    .395 996.634 1215.27  ?  o  
    3   3  19  24.032  23.849    .104 577.515 568.790  ?  o  
    3   3  20  83.227  83.093    .093 6926.67 6904.51  ?  o  
    3   3  21   5.257   8.518   1.588  27.632  72.564  ?  <  
    3   3  22  77.239  76.346    .258 5965.91 5828.69  ?  o  
    3   3  23  53.554  54.627    .146 2868.07 2984.11  ?  o  
    3   3  24  63.737  62.849    .918 4062.35 3949.97  ?  o  
    3   3  25  19.041  19.822    .813 362.571 392.916  ?  o  
    3   3  26  41.889  40.806   1.602 1754.66 1665.16  ?  o  
    3   4   1 177.025 177.096    .102 31337.8 31363.0  ?  o  
    3   4   2 135.983 146.250    .050 18491.4 21389.1  ?  o  
    3   4   3  53.685  49.204    .066 2882.04 2420.99  ?  o  
    3   4   4 136.077 136.497    .110 18517.0 18631.4  ?  o  
    3   4   5  30.680  30.637    .032 941.239 938.643  ?  o  
    3   4   6  55.393  56.434    .135 3068.37 3184.80  ?  o  
    3   4   7 186.074 189.352    .113 34623.5 35854.2  ?  o  
    3   4   8  73.895  82.924    .023 5460.44 6876.39  ?  o  
    3   4   9  40.508  37.277    .027 1640.89 1389.60  ?  o  
    3   4  10  36.636  41.635    .084 1342.23 1733.50  ?  o  
    3   4  11  52.650  55.471    .091 2772.02 3076.98  ?  o  
    3   4  12  18.348  15.826    .054 336.658 250.459  ?  o  
    3   4  13  58.025  56.225    .049 3366.93 3161.27  ?  o  
    3   4  14 113.867 111.142    .058 12965.7 12352.5  ?  o  
    3   4  15  67.439  65.784    .108 4547.99 4327.56  ?  o  
    3   4  16  88.760  87.008    .049 7878.30 7570.41  ?  o  
    3   4  17  70.756  70.675    .044 5006.44 4994.90  ?  o  
    3   4  18  21.193  23.018    .861 449.161 529.836  ?  o  
    3   4  19   8.915  10.313    .376  79.476 106.358  ?  o  
    3   4  20  76.387  75.975    .110 5835.04 5772.22  ?  o  
    3   4  21  51.388  50.401    .086 2640.77 2540.30  ?  o  
    3   4  22  76.701  74.135    .274 5883.10 5496.04  ?  o  
    3   4  23  38.893  38.476    .279 1512.65 1480.38  ?  o  
    3   4  24  17.099  16.479    .807 292.385 271.563  ?  o  
    3   4  25  26.343  22.740   1.656 693.960 517.125  ?  o  
    3   4  26  36.304  36.399    .554 1317.96 1324.87  ?  o  
    3   5   1 169.644 169.335    .110 28779.1 28674.3  ?  o  
    3   5   2 224.617 228.553    .157 50452.9 52236.5  ?  o  
    3   5   3 236.799 242.446    .159 56073.9 58780.1  ?  o  
    3   5   4 197.783 209.081    .113 39118.0 43714.9  ?  o  
    3   5   5  25.048  29.647    .031 627.406 878.974  ?  o  
    3   5   6 116.318 117.105    .055 13530.0 13713.6  ?  o  
    3   5   7 277.753 283.953    .246 77146.9 80629.3  ?  o  
    3   5   8  71.155  72.077    .022 5063.04 5195.15  ?  o  
    3   5   9  93.806  86.131    .036 8799.54 7418.55  ?  o  
    3   5  10  95.203  96.481    .105 9063.57 9308.53  ?  o  
    3   5  11 195.047 196.399    .110 38043.5 38572.6  ?  o  
    3   5  12  13.618   9.909    .619 185.445  98.184  ?  <  
    3   5  13  24.449  22.749    .205 597.764 517.511  ?  o  
    3   5  14  10.418   2.959    .630 108.533   8.754  ?  <  
    3   5  15 108.019 106.075    .173 11668.2 11251.9  ?  o  
    3   5  16 151.130 148.897    .121 22840.2 22170.3  ?  o  
    3   5  17  10.817   7.369    .419 117.017  54.307  ?  o  
    3   5  18   2.568   1.860   3.934   6.595   3.459  ?  <  
    3   5  19  34.051  34.061    .136 1159.44 1160.17  ?  o  
    3   5  20  60.901  61.293    .101 3708.96 3756.79  ?  o  
    3   5  21  81.983  81.614    .114 6721.25 6660.84  ?  o  
    3   5  22  66.773  67.862    .112 4458.70 4605.23  ?  o  
    3   5  23  11.657  14.472   3.021 135.876 209.427  ?  <  
    3   5  24  33.159  31.366    .301 1099.53 983.850  ?  o  
    3   5  25  62.145  58.944    .449 3862.01 3474.40  ?  o  
    3   5  26  22.159  23.312    .911 491.003 543.440  ?  o  
    3   6   1 277.700 275.936    .234 77117.2 76140.7  ?  o  
    3   6   2 142.205 140.171    .057 20222.2 19647.9  ?  o  
    3   6   3  76.246  77.610    .023 5813.48 6023.39  ?  o  
    3   6   4 103.834 105.326    .032 10781.4 11093.6  ?  o  
    3   6   5 196.888 202.541    .100 38764.8 41022.9  ?  o  
    3   6   6 175.356 171.953    .109 30749.7 29567.8  ?  o  
    3   6   7 210.619 208.914    .125 44360.2 43645.1  ?  o  
    3   6   8 112.025 105.866    .053 12549.5 11207.6  ?  o  
    3   6   9  34.142  33.671    .032 1165.64 1133.75  ?  o  
    3   6  10 122.273 120.574    .047 14950.7 14538.1  ?  o  
    3   6  11  90.133  91.559    .028 8123.91 8382.98  ?  o  
    3   6  12  85.099  83.147    .031 7241.83 6913.43  ?  o  
    3   6  13  67.291  68.250    .070 4528.14 4658.07  ?  o  
    3   6  14  32.131  34.499    .063 1032.43 1190.15  ?  o  
    3   6  15  47.480  44.509    .036 2254.34 1981.02  ?  o  
    3   6  16  64.510  65.929    .050 4161.49 4346.69  ?  o  
    3   6  17  44.914  46.187    .108 2017.26 2133.26  ?  o  
    3   6  18  26.370  27.761    .143 695.353 770.662  ?  o  
    3   6  19  76.427  76.892    .067 5841.09 5912.32  ?  o  
    3   6  20  36.562  38.095    .117 1336.76 1451.21  ?  o  
    3   6  21  21.575  14.245    .302 465.490 202.912  ?  o  
    3   6  22  15.982   3.412    .742 255.435  11.643  ?  o  
    3   6  23  29.872  32.253    .260 892.357 1040.28  ?  o  
    3   6  24  43.725  45.062   1.284 1911.86 2030.56  ?  o  
    3   6  25  58.179  55.538    .241 3384.83 3084.51  ?  o  
    3   6  26  18.454  18.229   1.552 340.562 332.296  ?  o  
    3   7   1 173.280 179.322    .082 30025.9 32156.4  ?  o  
    3   7   2  20.333  24.561    .063 413.450 603.230  ?  o  
    3   7   3 104.607 105.340    .028 10942.6 11096.5  ?  o  
    3   7   4  87.187  84.264    .042 7601.49 7100.37  ?  o  
    3   7   5 274.205 275.297    .269 75188.3 75788.5  ?  o  
    3   7   6  64.642  60.949    .022 4178.63 3714.81  ?  o  
    3   7   7  44.968  37.756    .140 2022.11 1425.55  ?  o  
    3   7   8  30.241  31.561    .033 914.523 996.109  ?  o  
    3   7   9  59.442  55.012    .020 3533.32 3026.29  ?  o  
    3   7  10  76.301  79.056    .024 5821.92 6249.88  ?  o  
    3   7  11   9.506   6.385   1.938  90.361  40.767  ?  <  
    3   7  12  20.844  17.554    .087 434.460 308.144  ?  o  
    3   7  13  47.367  47.141    .034 2243.60 2222.29  ?  o  
    3   7  14  36.596  38.637    .034 1339.23 1492.84  ?  o  
    3   7  15 108.867 108.450    .050 11852.0 11761.4  ?  o  
    3   7  16   8.902  11.496   1.083  79.247 132.166  ?  <  
    3   7  17 136.967 136.373    .118 18760.0 18597.6  ?  o  
    3   7  18  42.288  41.987    .047 1788.24 1762.91  ?  o  
    3   7  19 144.188 142.830    .205 20790.3 20400.4  ?  o  
    3   7  20  13.625  17.540    .674 185.654 307.639  ?  o  
    3   7  21   8.262  11.207    .516  68.254 125.602  ?  o  
    3   7  22  17.431  18.198    .337 303.853 331.162  ?  o  
    3   7  23  93.932  91.059    .417 8823.25 8291.78  ?  o  
    3   7  24  21.163  20.328   1.579 447.857 413.219  ?  o  
    3   7  25   6.527   6.415  13.351  42.605  41.149  ?  <  
    3   8   1  71.408  67.716    .022 5099.14 4585.47  ?  o  
    3   8   2  34.056  42.478    .016 1159.80 1804.37  ?  o  
    3   8   3  60.063  62.883    .017 3607.59 3954.27  ?  o  
    3   8   4 175.128 174.989    .085 30669.7 30621.2  ?  o  
    3   8   5  84.766  81.302    .022 7185.27 6610.01  ?  o  
    3   8   6  48.838  45.836    .020 2385.12 2100.94  ?  o  
    3   8   7 114.822 117.345    .047 13184.2 13769.9  ?  o  
    3   8   8  95.919  96.805    .029 9200.53 9371.15  ?  o  
    3   8   9  39.638  38.139    .025 1571.20 1454.61  ?  o  
    3   8  10 113.461 115.148    .044 12873.3 13259.1  ?  o  
    3   8  11 144.487 146.120    .062 20876.6 21351.1  ?  o  
    3   8  12  27.841  25.316    .037 775.139 640.911  ?  o  
    3   8  13  40.099  36.734    .026 1607.93 1349.36  ?  o  
    3   8  14  88.405  89.766    .038 7815.52 8057.87  ?  o  
    3   8  15  76.764  74.071    .038 5892.71 5486.52  ?  o  
    3   8  16  21.080  23.896    .075 444.352 571.026  ?  o  
    3   8  17  12.143  15.988    .541 147.456 255.603  ?  o  
    3   8  18  17.075  20.329    .138 291.565 413.259  ?  o  
    3   8  19  10.244  11.166    .494 104.943 124.686  ?  o  
    3   8  20  26.622  29.395    .919 708.712 864.078  ?  o  
    3   8  21  21.558  25.831    .999 464.746 667.236  ?  o  
    3   8  22  35.572  34.073    .165 1265.40 1160.98  ?  o  
    3   8  23   8.591   6.634   5.275  73.808  44.004  ?  <  
    3   8  24  24.513  27.724    .712 600.888 768.630  ?  o  
    3   8  25  28.649  29.702    .908 820.774 882.207  ?  o  
    3   9   1 122.343 124.326    .051 14967.8 15457.0  ?  o  
    3   9   2 322.646 326.972    .352 104100. 106911.  ?  o  
    3   9   3  14.869  14.258    .061 221.095 203.299  ?  o  
    3   9   4  49.630  49.669    .017 2463.18 2467.01  ?  o  
    3   9   5  98.564  95.039    .204 9714.92 9032.48  ?  o  
    3   9   6 182.917 183.670    .095 33458.7 33734.7  ?  o  
    3   9   7  59.900  61.997    .024 3588.04 3843.68  ?  o  
    3   9   8  -1.768   2.949   3.278   3.127   8.698  ?  <  
    3   9   9  14.221  14.652    .160 202.235 214.675  ?  o  
    3   9  10  28.186  27.273    .060 794.448 743.819  ?  o  
    3   9  11  33.746  34.811    .041 1138.79 1211.78  ?  o  
    3   9  12 112.491 113.164    .084 12654.2 12806.1  ?  o  
    3   9  13  22.699  26.676    .095 515.246 711.635  ?  o  
    3   9  14  53.063  50.567    .044 2815.64 2557.03  ?  o  
    3   9  15  -1.135   1.462   4.636   1.288   2.137  ?  <  
    3   9  16 208.769 203.697    .230 43584.6 41492.5  ?  o  
    3   9  17  90.640  90.528    .066 8215.56 8195.30  ?  o  
    3   9  18  13.212  10.289    .550 174.554 105.856  ?  <  
    3   9  19  40.418  41.459    .114 1633.65 1718.83  ?  o  
    3   9  20 109.600 108.467    .160 12012.2 11765.1  ?  o  
    3   9  21    .611   7.598   7.212    .373  57.732  ?  <  
    3   9  22  56.047  57.559    .140 3141.28 3313.08  ?  o  
    3   9  23  16.544  19.768   2.120 273.710 390.784  ?  <  
    3   9  24  63.617  62.733    .231 4047.18 3935.49  ?  o  
    3   9  25   -.488   6.787  23.179    .238  46.066  ?  <  
    3  10   1  59.251  62.785    .022 3510.65 3941.95  ?  o  
    3  10   2  61.274  62.197    .026 3754.45 3868.44  ?  o  
    3  10   3  15.188  15.406    .765 230.676 237.355  ?  <  
    3  10   4  47.381  51.670    .023 2244.92 2669.78  ?  o  
    3  10   5  37.903  38.806    .027 1436.60 1505.92  ?  o  
    3  10   6  44.213  43.921    .020 1954.83 1929.06  ?  o  
    3  10   7 118.107 120.655    .061 13949.2 14557.6  ?  o  
    3  10   8  98.984  97.547    .038 9797.82 9515.48  ?  o  
    3  10   9  20.816  17.309    .074 433.293 299.604  ?  o  
    3  10  10  69.478  66.370    .026 4827.24 4405.03  ?  o  
    3  10  11 138.945 138.501    .079 19305.8 19182.5  ?  o  
    3  10  12   6.864   9.233   1.005  47.109  85.239  ?  <  
    3  10  13  94.434  93.576    .054 8917.80 8756.50  ?  o  
    3  10  14  61.032  59.944    .043 3724.87 3593.22  ?  o  
    3  10  15  47.211  49.445    .042 2228.92 2444.81  ?  o  
    3  10  16   5.938   5.844   5.022  35.255  34.149  ?  <  
    3  10  17  66.194  67.108    .062 4381.67 4503.53  ?  o  
    3  10  18   -.072   4.568   5.582    .005  20.870  ?  <  
    3  10  19  19.141  22.401    .240 366.377 501.796  ?  o  
    3  10  20    .899   5.053   6.954    .809  25.529  ?  <  
    3  10  21   2.660  13.507  10.199   7.077 182.440  ?  <  
    3  10  22  16.266  20.813   2.877 264.575 433.182  ?  <  
    3  10  23  17.424   6.174   1.029 303.608  38.117  ?  o  
    3  10  24   1.475   2.176  13.539   2.177   4.736  ?  <  
    3  11   1 290.712 291.307    .352 84513.3 84859.8  ?  o  
    3  11   2 103.548 105.090    .052 10722.2 11043.9  ?  o  
    3  11   3 159.650 156.341    .098 25488.0 24442.5  ?  o  
    3  11   4  42.401  39.305    .021 1797.81 1544.91  ?  o  
    3  11   5 160.576 161.336    .078 25784.7 26029.3  ?  o  
    3  11   6  85.324  87.299    .031 7280.21 7621.10  ?  o  
    3  11   7  46.273  45.014    .021 2141.23 2026.28  ?  o  
    3  11   8  17.855  17.917    .101 318.785 321.009  ?  o  
    3  11   9  55.624  54.668    .028 3094.06 2988.57  ?  o  
    3  11  10  39.795  41.145    .062 1583.60 1692.94  ?  o  
    3  11  11  16.068  13.993    .419 258.196 195.794  ?  o  
    3  11  12  38.905  37.044    .164 1513.60 1372.27  ?  o  
    3  11  13  58.987  61.109    .089 3479.52 3734.34  ?  o  
    3  11  14  16.482  20.294    .233 271.646 411.863  ?  o  
    3  11  15 101.353 101.755    .110 10272.5 10354.1  ?  o  
    3  11  16  80.113  79.719    .058 6418.04 6355.08  ?  o  
    3  11  17 136.366 134.998    .188 18595.7 18224.5  ?  o  
    3  11  18  10.965  12.659   1.565 120.238 160.257  ?  <  
    3  11  19 100.038  99.002    .167 10007.7 9801.45  ?  o  
    3  11  20  36.882  38.236    .241 1360.28 1462.02  ?  o  
    3  11  21  10.312  11.961   3.278 106.328 143.071  ?  <  
    3  11  22  15.451   5.775   1.295 238.718  33.354  ?  <  
    3  11  23  74.256  72.523    .314 5513.93 5259.64  ?  o  
    3  11  24  26.598  31.280   1.197 707.439 978.467  ?  o  
    3  12   1 112.021 117.167    .049 12548.7 13728.1  ?  o  
    3  12   2    .558   4.101   7.417    .312  16.817  ?  <  
    3  12   3   6.856  10.001    .570  47.002 100.026  ?  <  
    3  12   4 126.295 128.198    .052 15950.4 16434.7  ?  o  
    3  12   5  72.437  72.578    .026 5247.09 5267.62  ?  o  
    3  12   6  63.296  61.078    .023 4006.35 3730.54  ?  o  
    3  12   7  30.386  25.040    .034 923.292 627.004  ?  o  
    3  12   8 114.954 111.567    .051 13214.5 12447.2  ?  o  
    3  12   9   4.726   2.229    .977  22.334   4.969  ?  <  
    3  12  10 177.301 170.392    .120 31435.6 29033.4  ?  o  
    3  12  11  20.098  19.768    .220 403.929 390.755  ?  o  
    3  12  12  10.407   4.735    .450 108.299  22.424  ?  <  
    3  12  13  44.115  43.917    .048 1946.11 1928.67  ?  o  
    3  12  14  75.376  77.700    .145 5681.49 6037.25  ?  o  
    3  12  15  19.769  22.933    .152 390.825 525.930  ?  o  
    3  12  16   6.418   8.103    .814  41.187  65.655  ?  <  
    3  12  17  23.386  23.385    .386 546.894 546.869  ?  o  
    3  12  18   5.814   8.669   1.569  33.800  75.144  ?  <  
    3  12  19  10.458  19.744   1.593 109.369 389.841  ?  <  
    3  12  20    .094   3.658   8.623    .009  13.382  ?  <  
    3  12  21   8.213  10.460   1.780  67.447 109.412  ?  <  
    3  12  22  27.447  29.563    .497 753.363 873.999  ?  o  
    3  12  23   2.139   5.206  27.815   4.573  27.107  ?  <  
    3  12  24  17.077  20.737   1.806 291.609 430.014  ?  <  
    3  13   1 110.816 113.041    .050 12280.1 12778.3  ?  o  
    3  13   2 140.051 138.489    .077 19614.3 19179.2  ?  o  
    3  13   3 110.337 108.122    .059 12174.3 11690.4  ?  o  
    3  13   4 123.663 122.439    .051 15292.5 14991.3  ?  o  
    3  13   5  30.570  32.167    .068 934.510 1034.72  ?  o  
    3  13   6  60.241  60.608    .029 3628.96 3673.38  ?  o  
    3  13   7  71.238  70.129    .028 5074.91 4918.02  ?  o  
    3  13   8  49.157  49.967    .073 2416.43 2496.68  ?  o  
    3  13   9   6.583   4.581    .424  43.330  20.987  ?  <  
    3  13  10  98.594  98.376    .047 9720.68 9677.90  ?  o  
    3  13  11  76.575  75.013    .082 5863.73 5626.99  ?  o  
    3  13  12  16.511  19.612    .155 272.622 384.649  ?  o  
    3  13  13  -1.801   6.106   4.589   3.244  37.286  ?  <  
    3  13  14  25.348  26.943    .117 642.536 725.939  ?  o  
    3  13  15  58.714  60.257    .056 3447.36 3630.92  ?  o  
    3  13  16 108.423 106.851    .124 11755.6 11417.1  ?  o  
    3  13  17   7.805   6.550    .637  60.911  42.898  ?  o  
    3  13  18   4.272   3.542   7.789  18.250  12.544  ?  <  
    3  13  19  38.219  39.196    .220 1460.68 1536.35  ?  o  
    3  13  20  44.428  42.762    .173 1973.85 1828.57  ?  o  
    3  13  21  17.589  18.662    .943 309.370 348.267  ?  o  
    3  13  22  57.519  59.062    .297 3308.44 3488.34  ?  o  
    3  13  23  48.023  48.833    .332 2306.23 2384.67  ?  o  
    3  14   1  34.410  32.056    .041 1184.03 1027.59  ?  o  
    3  14   2 145.626 147.365    .099 21206.8 21716.4  ?  o  
    3  14   3  56.483  54.956    .037 3190.38 3020.11  ?  o  
    3  14   4  65.881  66.037    .041 4340.35 4360.83  ?  o  
    3  14   5  12.040   6.597    .224 144.952  43.523  ?  o  
    3  14   6  69.024  69.903    .142 4764.31 4886.42  ?  o  
    3  14   7  79.324  81.827    .041 6292.35 6695.63  ?  o  
    3  14   8  51.495  49.454    .029 2651.76 2445.75  ?  o  
    3  14   9  24.152  23.478    .056 583.327 551.227  ?  o  
    3  14  10   7.729   4.877    .672  59.741  23.787  ?  <  
    3  14  11 123.911 123.872    .098 15353.9 15344.3  ?  o  
    3  14  12  27.255  27.031    .461 742.819 730.674  ?  o  
    3  14  13  31.638  32.092    .100 1000.95 1029.87  ?  o  
    3  14  14  32.556  32.750    .074 1059.88 1072.56  ?  o  
    3  14  15  51.756  52.498    .103 2678.71 2756.07  ?  o  
    3  14  16  64.406  64.661    .072 4148.07 4181.00  ?  o  
    3  14  17  37.614  37.486    .111 1414.81 1405.18  ?  o  
    3  14  18  -1.154   4.391   7.241   1.332  19.277  ?  <  
    3  14  19  19.722  17.957    .409 388.940 322.465  ?  o  
    3  14  20  35.534  36.121    .260 1262.63 1304.72  ?  o  
    3  14  21  13.433  13.439   1.434 180.441 180.604  ?  <  
    3  14  22  13.779  10.840   2.907 189.867 117.502  ?  <  
    3  15   1  39.754  42.933    .040 1580.36 1843.20  ?  o  
    3  15   2  97.673  97.220    .049 9540.07 9451.77  ?  o  
    3  15   3 115.074 112.470    .086 13242.1 12649.5  ?  o  
    3  15   4  33.990  32.922    .523 1155.35 1083.83  ?  o  
    3  15   5  59.144  58.227    .029 3497.99 3390.44  ?  o  
    3  15   6 100.669  98.338    .043 10134.3 9670.39  ?  o  
    3  15   7  94.086  93.722    .048 8852.15 8783.78  ?  o  
    3  15   8  25.924  27.902    .127 672.071 778.522  ?  o  
    3  15   9  31.725  31.203    .079 1006.49 973.650  ?  o  
    3  15  10  82.740  83.269    .167 6845.85 6933.71  ?  o  
    3  15  11 117.046 116.410    .091 13699.6 13551.3  ?  o  
    3  15  12  47.595  50.986    .142 2265.32 2599.53  ?  o  
    3  15  13  24.993  26.316    .157 624.659 692.515  ?  o  
    3  15  14  49.671  51.601    .061 2467.19 2662.70  ?  o  
    3  15  15  12.171  11.599    .471 148.124 134.529  ?  o  
    3  15  16  64.830  64.249    .079 4202.88 4127.91  ?  o  
    3  15  17  49.014  49.750    .121 2402.36 2475.05  ?  o  
    3  15  18  17.374  20.057    .514 301.865 402.301  ?  o  
    3  15  19   8.809  14.164   4.769  77.606 200.607  ?  <  
    3  15  20  44.347  44.604    .222 1966.70 1989.51  ?  o  
    3  15  21  34.052  38.021    .403 1159.56 1445.61  ?  o  
    3  15  22   3.592   4.104  15.578  12.902  16.840  ?  <  
    3  16   1 106.217 104.655    .115 11282.0 10952.7  ?  o  
    3  16   2  31.089  28.483    .189 966.518 811.266  ?  o  
    3  16   3  22.155  20.927    .126 490.835 437.954  ?  o  
    3  16   4  97.163  96.894    .081 9440.67 9388.41  ?  o  
    3  16   5  64.461  64.242    .052 4155.22 4127.00  ?  o  
    3  16   6   9.702   4.533    .707  94.135  20.546  ?  <  
    3  16   7  46.211  47.042    .028 2135.41 2212.91  ?  o  
    3  16   8  80.148  81.022    .045 6423.69 6564.58  ?  o  
    3  16   9  26.150  27.186    .043 683.808 739.087  ?  o  
    3  16  10  78.834  77.726    .069 6214.83 6041.34  ?  o  
    3  16  11  29.317  31.003    .049 859.475 961.173  ?  o  
    3  16  12  19.018  19.909    .148 361.693 396.366  ?  o  
    3  16  13  50.019  50.021    .057 2501.91 2502.15  ?  o  
    3  16  14  31.358  31.948    .337 983.326 1020.67  ?  o  
    3  16  15  23.408  25.636    .208 547.918 657.203  ?  o  
    3  16  16  13.811  15.631    .493 190.732 244.335  ?  o  
    3  16  17  34.652  35.556    .135 1200.78 1264.25  ?  o  
    3  16  18    .100   8.598   7.867    .010  73.934  ?  <  
    3  16  19  47.801  49.089    .222 2284.96 2409.68  ?  o  
    3  16  20  16.331   7.417   3.606 266.703  55.008  ?  <  
    3  16  21   -.911   5.908  10.571    .830  34.902  ?  <  
    3  17   1  13.548  11.318    .197 183.543 128.105  ?  o  
    3  17   2    .369    .889   6.490    .136    .791  ?  <  
    3  17   3  64.051  63.471    .060 4102.48 4028.61  ?  o  
    3  17   4 112.425 111.651    .115 12639.5 12465.9  ?  o  
    3  17   5  27.220  26.934    .084 740.955 725.422  ?  o  
    3  17   6  65.875  66.195    .119 4339.49 4381.84  ?  o  
    3  17   7 113.204 113.377    .070 12815.1 12854.3  ?  o  
    3  17   8  76.751  77.499    .047 5890.64 6006.11  ?  o  
    3  17   9  53.127  53.835    .044 2822.46 2898.17  ?  o  
    3  17  10 118.912 118.591    .114 14140.2 14063.8  ?  o  
    3  17  11  76.551  76.554    .052 5860.13 5860.53  ?  o  
    3  17  12  74.917  73.911    .071 5612.62 5462.90  ?  o  
    3  17  13  25.068  25.123    .181 628.386 631.168  ?  o  
    3  17  14  68.224  68.398    .070 4654.50 4678.27  ?  o  
    3  17  15  64.371  64.785    .080 4143.57 4197.04  ?  o  
    3  17  16  11.479  10.289    .551 131.777 105.871  ?  o  
    3  17  17  24.816  22.424    .194 615.820 502.824  ?  o  
    3  17  18   6.817   3.548   2.885  46.473  12.590  ?  <  
    3  17  19  22.692  12.462    .702 514.909 155.307  ?  o  
    3  17  20  14.253  17.406   1.253 203.135 302.962  ?  <  
    3  18   1  81.834  83.160    .167 6696.84 6915.58  ?  o  
    3  18   2  94.288  94.643    .104 8890.24 8957.22  ?  o  
    3  18   3   -.626    .019   4.928    .392    .000  ?  <  
    3  18   4  10.665   6.638    .569 113.736  44.065  ?  <  
    3  18   5  14.227  17.584    .203 202.419 309.184  ?  o  
    3  18   6  37.656  38.723    .172 1417.98 1499.51  ?  o  
    3  18   7   1.752   4.120   4.636   3.069  16.972  ?  <  
    3  18   8  40.816  41.128    .038 1665.98 1691.51  ?  o  
    3  18   9  15.714  13.844    .114 246.921 191.657  ?  o  
    3  18  10  10.280  10.207    .237 105.685 104.192  ?  o  
    3  18  11  11.365  13.696    .672 129.165 187.588  ?  <  
    3  18  12  12.740    .321    .450 162.309    .103  ?  o  
    3  18  13   9.453  17.113    .954  89.356 292.860  ?  <  
    3  18  14  14.408  14.206   1.355 207.578 201.814  ?  <  
    3  18  15   4.913   8.094   1.864  24.134  65.506  ?  <  
    3  18  16  45.688  47.323    .490 2087.43 2239.45  ?  o  
    3  18  17  23.959  21.134   1.413 574.013 446.651  ?  o  
    3  18  18  21.117  19.521   2.395 445.917 381.068  ?  <  
    3  18  19  19.996  16.485    .842 399.829 271.767  ?  o  
    3  19   1  26.575  26.710    .080 706.251 713.411  ?  o  
    3  19   2  32.902  35.414    .109 1082.54 1254.12  ?  o  
    3  19   3  42.472  42.417    .052 1803.84 1799.21  ?  o  
    3  19   4  28.074  28.812    .081 788.146 830.137  ?  o  
    3  19   5  35.627  36.070    .062 1269.30 1301.04  ?  o  
    3  19   6   8.541  10.470    .657  72.948 109.631  ?  <  
    3  19   7 126.290 122.693    .197 15949.1 15053.6  ?  o  
    3  19   8  39.881  38.945    .065 1590.46 1516.72  ?  o  
    3  19   9  41.153  42.326    .051 1693.58 1791.47  ?  o  
    3  19  10  24.980  24.312    .179 623.978 591.077  ?  o  
    3  19  11 120.387 117.439    .158 14493.0 13791.9  ?  o  
    3  19  12  23.451  25.621    .140 549.939 656.443  ?  o  
    3  19  13  36.532  37.402    .097 1334.60 1398.93  ?  o  
    3  19  14  18.147  19.644    .306 329.322 385.873  ?  o  
    3  19  15  21.951  19.740    .729 481.842 389.653  ?  o  
    3  19  16  12.865  16.214   1.266 165.497 262.893  ?  <  
    3  19  17  11.765  11.977   1.341 138.404 143.458  ?  <  
    3  19  18   8.586   4.534  16.442  73.720  20.553  ?  <  
    3  20   1  79.192  77.806    .091 6271.36 6053.81  ?  o  
    3  20   2  76.303  74.935    .075 5822.10 5615.30  ?  o  
    3  20   3  35.317  35.930    .082 1247.32 1290.95  ?  o  
    3  20   4   8.163   6.877    .535  66.643  47.299  ?  <  
    3  20   5  93.717  93.655    .112 8782.83 8771.17  ?  o  
    3  20   6  34.350  37.279    .074 1179.92 1389.71  ?  o  
    3  20   7  23.049  23.674    .141 531.258 560.473  ?  o  
    3  20   8    .708    .675   6.027    .501    .456  ?  <  
    3  20   9   7.694   7.512    .417  59.204  56.431  ?  <  
    3  20  10  10.055   5.826    .813 101.105  33.943  ?  <  
    3  20  11   1.668   4.082   4.274   2.782  16.665  ?  <  
    3  20  12   4.220   8.216   2.523  17.808  67.497  ?  <  
    3  20  13  31.921  31.781    .197 1018.92 1010.00  ?  o  
    3  20  14  17.478  10.578    .831 305.494 111.894  ?  o  
    3  20  15   1.864  12.200  10.941   3.474 148.829  ?  <  
    3  20  16  28.461  30.706   1.391 810.057 942.857  ?  o  
    3  20  17  31.003  32.287    .862 961.164 1042.42  ?  o  
    3  21   1  48.972  48.823    .073 2398.21 2383.67  ?  o  
    3  21   2   9.576  11.763    .427  91.702 138.371  ?  <  
    3  21   3  14.852  13.122    .158 220.572 172.200  ?  o  
    3  21   4  59.190  61.471    .184 3503.51 3778.64  ?  o  
    3  21   5  28.363  28.848    .083 804.440 832.217  ?  o  
    3  21   6  36.529  38.210    .073 1334.38 1460.00  ?  o  
    3  21   7  15.751  17.665    .181 248.109 312.042  ?  o  
    3  21   8  46.559  48.146    .218 2167.75 2318.05  ?  o  
    3  21   9  10.577   3.964   2.266 111.875  15.715  ?  <  
    3  21  10  73.619  72.712    .433 5419.72 5287.04  ?  o  
    3  21  11  14.347  15.002    .813 205.842 225.052  ?  o  
    3  21  12  19.576  24.815    .945 383.209 615.794  ?  o  
    3  21  13  18.794  21.031   1.174 353.209 442.300  ?  o  
    3  21  14  47.741  46.729    .440 2279.17 2183.63  ?  o  
    3  21  15  28.272  25.347    .494 799.321 642.449  ?  o  
    3  21  16  23.707  16.227   1.408 562.006 263.330  ?  o  
    3  22   1  38.998  39.272    .099 1520.86 1542.29  ?  o  
    3  22   2  65.026  64.306    .539 4228.32 4135.28  ?  o  
    3  22   3  17.368  18.219    .339 301.656 331.914  ?  o  
    3  22   4  47.419  47.842    .098 2248.58 2288.85  ?  o  
    3  22   5  46.197  47.000    .097 2134.14 2209.04  ?  o  
    3  22   6   9.034  12.800    .644  81.612 163.845  ?  <  
    3  22   7  -1.044   1.770   7.256   1.091   3.132  ?  <  
    3  22   8  43.127  40.939    .269 1859.90 1675.96  ?  o  
    3  22   9  11.426    .399   1.546 130.560    .159  ?  <  
    3  22  10  25.915  29.304    .530 671.600 858.717  ?  o  
    3  22  11   1.058  10.681  14.928   1.120 114.092  ?  <  
    3  22  12   9.200  11.490   3.046  84.634 132.016  ?  <  
    3  22  13   8.155   3.475   6.309  66.509  12.073  ?  <  
    3  22  14  17.317  25.085   2.477 299.868 629.259  ?  <  
    3  22  15   1.815   1.814  27.351   3.294   3.289  ?  <  
    3  23   1   5.166   3.862   2.504  26.686  14.918  ?  <  
    3  23   2  79.448  78.703    .695 6312.06 6194.10  ?  o  
    3  23   3  22.763  24.402    .927 518.137 595.463  ?  o  
    3  23   4   9.792   3.969   2.322  95.885  15.755  ?  <  
    3  23   5  24.522  23.271   3.641 601.311 541.536  ?  <  
    3  23   6  44.985  44.975    .491 2023.68 2022.73  ?  o  
    3  23   7  61.846  62.980   2.482 3824.89 3966.43  ?  o  
    3  23   8  15.139  14.541   1.097 229.197 211.435  ?  o  
    3  23   9  10.348  12.056   2.208 107.089 145.350  ?  <  
    3  23  10   8.483   2.975   3.532  71.956   8.849  ?  <  
    3  23  11  68.472  67.239    .463 4688.47 4521.03  ?  o  
    3  23  12  35.054  34.636   2.106 1228.76 1199.68  ?  o  
    3  23  13  33.055  30.828    .955 1092.66 950.356  ?  o  
    3  24   1  34.940  36.386    .225 1220.77 1323.95  ?  o  
    3  24   2  27.659  32.635    .254 765.002 1065.01  ?  o  
    3  24   3    .778   2.317   8.857    .605   5.369  ?  <  
    3  24   4  14.149  12.328   3.391 200.199 151.972  ?  <  
    3  24   5  32.287  31.824    .449 1042.46 1012.78  ?  o  
    3  24   6  20.602  15.951   1.736 424.442 254.436  ?  o  
    3  24   7  44.112  41.570   1.489 1945.88 1728.10  ?  o  
    3  24   8  13.536   5.934   2.318 183.232  35.210  ?  <  
    3  24   9    .288   4.811  19.415    .083  23.143  ?  <  
    3  24  10    .690  11.428  42.186    .476 130.594  ?  <  
    3  24  11   5.897  20.989  27.067  34.776 440.529  ?  <  
    3  25   1  36.569  41.032    .285 1337.29 1683.67  ?  o  
    3  25   2   7.596   9.252   5.301  57.706  85.600  ?  <  
    3  25   3  32.049  34.460    .382 1027.15 1187.48  ?  o  
    3  25   4  32.175  33.422    .582 1035.21 1117.04  ?  o  
    3  25   5  39.314  37.259    .996 1545.61 1388.26  ?  o  
    3  25   6   6.142   8.566  10.045  37.726  73.381  ?  <  
    3  25   7  24.040  19.256    .873 577.916 370.795  ?  o  
    3  25   8  37.493  36.254   4.428 1405.69 1314.32  ?  o  
    3  26   1    .910   4.008  19.470    .827  16.062  ?  <  
    3  26   2  12.001  17.957   2.287 144.025 322.460  ?  <  
    3  26   3    .827  11.536  28.278    .685 133.079  ?  <  
    3  26   4  40.626  41.042    .386 1650.49 1684.44  ?  o  
    3  26   5  13.606  16.454   4.559 185.116 270.719  ?  <  
    4   0   2 327.177 322.321    .736 107045. 103891.  ?  o  
    4   0   4 211.178 219.867    .267 44596.2 48341.5  ?  o  
    4   0   6 204.562 216.722    .304 41845.5 46968.4  ?  o  
    4   0   8 156.630 153.811    .205 24533.0 23657.8  ?  o  
    4   0  10 118.966 126.181    .104 14152.9 15921.6  ?  o  
    4   0  12  88.337  88.073    .072 7803.44 7756.81  ?  o  
    4   0  14 422.209 411.653   1.186 178261. 169458.  ?  o  
    4   0  16  58.192  51.823    .098 3386.32 2685.59  ?  o  
    4   0  18 196.417 194.670    .463 38579.8 37896.4  ?  o  
    4   0  20  40.262  38.876    .380 1621.05 1511.38  ?  o  
    4   0  22 125.907 123.176    .434 15852.6 15172.3  ?  o  
    4   0  24  38.754  39.609    .450 1501.85 1568.90  ?  o  
    4   0  26   1.081   5.131  12.980   1.170  26.332  ?  <  
    4   1   0  54.686  45.441    .136 2990.60 2064.86  ?  o  
    4   1   1 213.354 207.930    .144 45520.1 43234.9  ?  o  
    4   1   2  91.598  89.652    .027 8390.23 8037.47  ?  o  
    4   1   3 215.333 219.230    .154 46368.3 48061.8  ?  o  
    4   1   4  82.931  83.796    .034 6877.62 7021.82  ?  o  
    4   1   5 109.739 110.923    .040 12042.6 12303.9  ?  o  
    4   1   6   2.536   4.076   8.808   6.432  16.616  ?  <  
    4   1   7  31.325  38.530    .059 981.274 1484.53  ?  o  
    4   1   8  88.908  88.616    .034 7904.59 7852.87  ?  o  
    4   1   9  57.667  62.373    .129 3325.43 3890.34  ?  o  
    4   1  10  86.223  85.082    .033 7434.41 7238.99  ?  o  
    4   1  11  56.456  56.400    .031 3187.28 3181.00  ?  o  
    4   1  12  23.747  24.830    .088 563.929 616.534  ?  o  
    4   1  13 108.702 106.136    .044 11816.2 11264.9  ?  o  
    4   1  14  16.857  14.192    .258 284.162 201.404  ?  o  
    4   1  15   9.937  10.566    .431  98.735 111.635  ?  o  
    4   1  16   7.087   6.779    .859  50.227  45.951  ?  <  
    4   1  17  56.397  57.015    .196 3180.61 3250.70  ?  o  
    4   1  18  27.611  29.674    .181 762.348 880.544  ?  o  
    4   1  19  33.790  35.348    .140 1141.78 1249.48  ?  o  
    4   1  20  42.284  43.615    .121 1787.95 1902.31  ?  o  
    4   1  21  32.214  31.296    .205 1037.72 979.431  ?  o  
    4   1  22   8.118   1.559   1.565  65.904   2.431  ?  <  
    4   1  23  25.847  24.801    .450 668.063 615.089  ?  o  
    4   1  24   6.107  13.473   3.306  37.295 181.520  ?  <  
    4   1  25  12.999  11.896   1.249 168.977 141.519  ?  <  
    4   1  26   1.751   6.932  10.510   3.066  48.053  ?  <  
    4   2   0 200.217 187.798    .249 40086.7 35268.1  ?  o  
    4   2   1 286.507 289.032    .258 82086.2 83539.5  ?  o  
    4   2   2 281.432 287.983    .243 79203.8 82934.2  ?  o  
    4   2   3 195.871 209.536    .098 38365.5 43905.3  ?  o  
    4   2   4 103.190  99.715    .046 10648.2 9943.11  ?  o  
    4   2   5  64.625  66.509    .023 4176.40 4423.38  ?  o  
    4   2   6  40.357  37.964    .027 1628.70 1441.26  ?  o  
    4   2   7 167.037 171.773    .102 27901.3 29506.0  ?  o  
    4   2   8  63.818  62.253    .024 4072.67 3875.43  ?  o  
    4   2   9  30.894  40.110    .055 954.450 1608.83  ?  o  
    4   2  10  45.667  45.661    .034 2085.50 2084.89  ?  o  
    4   2  11 134.307 137.249    .057 18038.4 18837.3  ?  o  
    4   2  12  43.381  49.650    .254 1881.91 2465.14  ?  o  
    4   2  13  47.515  43.846    .067 2257.68 1922.48  ?  o  
    4   2  14  72.471  68.423    .038 5252.02 4681.74  ?  o  
    4   2  15 174.985 173.781    .495 30619.7 30199.8  ?  o  
    4   2  16  33.012  33.610    .219 1089.80 1129.62  ?  o  
    4   2  17 164.322 164.198    .147 27001.6 26961.0  ?  o  
    4   2  18  22.832  22.529    .204 521.295 507.541  ?  o  
    4   2  19 101.537 101.746    .077 10309.8 10352.2  ?  o  
    4   2  20    .467   6.606  15.298    .218  43.643  ?  <  
    4   2  21 168.807 161.785    .343 28495.7 26174.4  ?  o  
    4   2  22  27.888  30.614    .254 777.717 937.233  ?  o  
    4   2  23   6.356   1.716   3.717  40.394   2.944  ?  <  
    4   2  24  13.743   7.536   1.700 188.882  56.788  ?  <  
    4   2  25  44.669  42.725    .205 1995.28 1825.40  ?  o  
    4   2  26  30.281  28.190    .565 916.936 794.685  ?  o  
    4   3   0 443.087 454.012   1.925 196326. 206127.  ?  o  
    4   3   1  57.683  56.370    .018 3327.34 3177.59  ?  o  
    4   3   2  89.442  88.845    .029 7999.87 7893.40  ?  o  
    4   3   3  88.875  92.854    .032 7898.81 8621.86  ?  o  
    4   3   4 109.812 112.572    .128 12058.8 12672.5  ?  o  
    4   3   5  38.724  43.889    .053 1499.57 1926.28  ?  o  
    4   3   6  -3.296   3.822   3.621  10.862  14.605  ?  <  
    4   3   7  32.964  32.806    .037 1086.61 1076.23  ?  o  
    4   3   8 163.368 164.709    .135 26689.1 27129.1  ?  o  
    4   3   9  18.602  17.970    .084 346.042 322.903  ?  o  
    4   3  10 164.369 164.293    .083 27017.3 26992.2  ?  o  
    4   3  11  56.349  55.325    .153 3175.19 3060.88  ?  o  
    4   3  12  72.827  68.200    .045 5303.74 4651.23  ?  o  
    4   3  13   9.855  12.105   1.083  97.120 146.540  ?  <  
    4   3  14  93.767  94.335    .037 8792.27 8899.13  ?  o  
    4   3  15  32.043  33.348    .071 1026.74 1112.12  ?  o  
    4   3  16  35.810  35.414    .196 1282.37 1254.18  ?  o  
    4   3  17  27.148  26.956    .295 737.029 726.601  ?  o  
    4   3  18  45.260  47.597    .174 2048.48 2265.47  ?  o  
    4   3  19   -.022   1.306   5.286    .000   1.706  ?  <  
    4   3  20   -.161   5.136   6.237    .026  26.382  ?  <  
    4   3  21   -.615   4.169   4.274    .378  17.378  ?  <  
    4   3  22  50.095  47.978   1.162 2509.48 2301.91  ?  o  
    4   3  23    .203   6.800   8.623    .041  46.246  ?  <  
    4   3  24    .892   8.406  11.515    .795  70.654  ?  <  
    4   3  25  10.173   2.102   1.698 103.485   4.420  ?  <  
    4   3  26  35.258  34.568    .307 1243.11 1194.91  ?  o  
    4   4   0 138.825 152.363    .107 19272.4 23214.5  ?  o  
    4   4   1  56.719  64.247    .026 3217.05 4127.62  ?  o  
    4   4   2  43.927  35.945    .025 1929.54 1292.03  ?  o  
    4   4   3  74.103  75.661    .026 5491.31 5724.52  ?  o  
    4   4   4 151.558 158.062    .059 22969.8 24983.6  ?  o  
    4   4   5 169.626 175.797    .083 28772.8 30904.6  ?  o  
    4   4   6 211.133 223.131    .145 44577.3 49787.4  ?  o  
    4   4   7  28.942  24.326    .052 837.620 591.774  ?  o  
    4   4   8 100.884  99.916    .078 10177.6 9983.16  ?  o  
    4   4   9 188.898 186.582    .097 35682.3 34812.8  ?  o  
    4   4  10   1.514   2.842   4.274   2.293   8.079  ?  <  
    4   4  11  55.673  54.757    .027 3099.46 2998.34  ?  o  
    4   4  12 164.563 165.888    .092 27081.0 27518.8  ?  o  
    4   4  13 130.690 129.187    .051 17079.9 16689.3  ?  o  
    4   4  14  65.706  61.017    .032 4317.30 3723.12  ?  o  
    4   4  15    .449   6.566   4.146    .202  43.112  ?  <  
    4   4  16  36.284  36.767    .083 1316.51 1351.83  ?  o  
    4   4  17  86.862  88.460    .060 7544.96 7825.19  ?  o  
    4   4  18 168.599 166.657    .171 28425.6 27774.6  ?  o  
    4   4  19  19.747  19.264    .223 389.935 371.086  ?  o  
    4   4  20 121.116 117.943    .136 14669.0 13910.6  ?  o  
    4   4  21  29.822  31.719    .130 889.324 1006.11  ?  o  
    4   4  22  62.378  60.559    .129 3890.98 3667.39  ?  o  
    4   4  23  47.944  48.740    .158 2298.59 2375.58  ?  o  
    4   4  24  69.767  71.329    .309 4867.38 5087.80  ?  o  
    4   4  25  38.261  36.410    .308 1463.88 1325.72  ?  o  
    4   4  26  16.503  13.420   2.162 272.350 180.091  ?  <  
    4   5   0  83.213  82.567    .063 6924.46 6817.39  ?  o  
    4   5   1 131.565 137.589    .066 17309.4 18930.7  ?  o  
    4   5   2  87.239  85.747    .037 7610.59 7352.54  ?  o  
    4   5   3  75.702  78.257    .025 5730.81 6124.18  ?  o  
    4   5   4 110.753 113.871    .043 12266.3 12966.6  ?  o  
    4   5   5  99.097 103.469    .068 9820.28 10705.8  ?  o  
    4   5   6  42.959  42.935    .130 1845.47 1843.42  ?  o  
    4   5   7  47.918  46.731    .019 2296.15 2183.77  ?  o  
    4   5   8   2.562   3.441   5.099   6.566  11.841  ?  <  
    4   5   9 110.145 113.459    .041 12131.8 12872.9  ?  o  
    4   5  10   6.948  10.291   1.670  48.280 105.910  ?  <  
    4   5  11  18.818  19.812    .117 354.112 392.513  ?  o  
    4   5  12  38.226  36.004    .593 1461.20 1296.31  ?  o  
    4   5  13  59.619  59.859    .033 3554.48 3583.07  ?  o  
    4   5  14  45.780  44.757    .039 2095.82 2003.16  ?  o  
    4   5  15  11.381  16.200    .349 129.530 262.430  ?  o  
    4   5  16   3.744   5.659   2.340  14.015  32.026  ?  <  
    4   5  17  52.608  54.216    .052 2767.55 2939.40  ?  o  
    4   5  18  17.985  18.166    .225 323.477 329.988  ?  o  
    4   5  19  18.422  18.999    .752 339.386 360.972  ?  o  
    4   5  20  19.904  19.511    .223 396.174 380.699  ?  o  
    4   5  21  18.348  19.740    .213 336.648 389.677  ?  o  
    4   5  22   2.019   6.523   6.686   4.077  42.549  ?  <  
    4   5  23  17.463  15.621    .719 304.956 244.022  ?  o  
    4   5  24  21.807  15.916    .536 475.562 253.319  ?  o  
    4   5  25  11.268  14.261   2.478 126.970 203.368  ?  <  
    4   5  26  17.783  19.630   1.206 316.234 385.355  ?  o  
    4   6   0 186.598 193.254    .325 34818.9 37347.1  ?  o  
    4   6   1 150.156 154.745    .089 22546.9 23946.0  ?  o  
    4   6   2   4.037   8.952   4.172  16.296  80.135  ?  <  
    4   6   3  87.945  92.863    .027 7734.36 8623.54  ?  o  
    4   6   4 168.680 173.144    .084 28452.9 29978.8  ?  o  
    4   6   5 213.871 222.430    .132 45740.9 49475.1  ?  o  
    4   6   6 270.094 271.649    .465 72950.7 73793.2  ?  o  
    4   6   7  91.762  91.905    .029 8420.29 8446.58  ?  o  
    4   6   8 192.484 190.821    .125 37050.3 36412.7  ?  o  
    4   6   9 241.724 246.161    .183 58430.3 60595.2  ?  o  
    4   6  10 212.736 212.776    .150 45256.7 45273.6  ?  o  
    4   6  11  91.723  89.935    .042 8413.12 8088.22  ?  o  
    4   6  12 162.287 163.182    .081 26337.2 26628.4  ?  o  
    4   6  13  63.250  63.678    .032 4000.57 4054.84  ?  o  
    4   6  14  52.174  51.158    .036 2722.08 2617.13  ?  o  
    4   6  15 108.533 109.152    .049 11779.3 11914.2  ?  o  
    4   6  16  24.956  22.558    .114 622.821 508.874  ?  o  
    4   6  17  63.099  64.055    .130 3981.53 4103.06  ?  o  
    4   6  18 120.278 120.398    .276 14466.9 14495.7  ?  o  
    4   6  19  14.301  10.918    .480 204.533 119.212  ?  o  
    4   6  20  10.012   1.310    .856 100.244   1.717  ?  <  
    4   6  21  90.931  89.879    .775 8268.40 8078.25  ?  o  
    4   6  22  75.973  75.141    .146 5771.83 5646.15  ?  o  
    4   6  23  53.935  53.638    .556 2909.02 2876.98  ?  o  
    4   6  24  35.589  35.753    .907 1266.57 1278.25  ?  o  
    4   6  25  31.469  30.714    .591 990.298 943.345  ?  o  
    4   7   0  39.077  44.167    .051 1526.99 1950.72  ?  o  
    4   7   1  27.785  33.350    .039 771.983 1112.22  ?  o  
    4   7   2  11.932  10.610    .207 142.383 112.574  ?  o  
    4   7   3 167.801 167.665    .144 28157.1 28111.6  ?  o  
    4   7   4  47.033  48.627    .017 2212.09 2364.56  ?  o  
    4   7   5 108.345 110.388    .031 11738.6 12185.5  ?  o  
    4   7   6  39.592  35.724    .085 1567.51 1276.22  ?  o  
    4   7   7  55.342  49.311    .106 3062.73 2431.57  ?  o  
    4   7   8  76.179  73.380    .026 5803.20 5384.66  ?  o  
    4   7   9   9.963    .657   1.182  99.264    .431  ?  <  
    4   7  10  60.186  56.659    .026 3622.37 3210.28  ?  o  
    4   7  11  21.670  18.407    .068 469.584 338.805  ?  o  
    4   7  12  29.964  28.314    .060 897.827 801.695  ?  o  
    4   7  13  48.693  47.996    .028 2371.00 2303.57  ?  o  
    4   7  14  18.829  15.371    .132 354.531 236.268  ?  o  
    4   7  15  21.624  17.644    .121 467.589 311.315  ?  o  
    4   7  16  53.636  54.656    .135 2876.85 2987.28  ?  o  
    4   7  17  55.034  54.698    .050 3028.71 2991.90  ?  o  
    4   7  18   9.241  10.000    .324  85.396 100.006  ?  o  
    4   7  19  24.574  24.225    .092 603.882 586.831  ?  o  
    4   7  20   -.028   1.089   5.406    .001   1.186  ?  <  
    4   7  21  19.170  17.100    .396 367.496 292.401  ?  o  
    4   7  22  28.867  27.411    .731 833.311 751.354  ?  o  
    4   7  23   2.071   8.042  12.980   4.288  64.670  ?  <  
    4   7  24  16.799   2.009   1.269 282.215   4.035  ?  o  
    4   7  25  20.005  22.645    .965 400.218 512.778  ?  o  
    4   8   0  88.470  84.726    .062 7826.87 7178.48  ?  o  
    4   8   1 104.878 103.846    .056 10999.4 10784.0  ?  o  
    4   8   2  83.569  84.243    .022 6983.81 7096.96  ?  o  
    4   8   3  33.433  28.612    .019 1117.75 818.645  ?  o  
    4   8   4  91.689  87.706    .024 8406.87 7692.26  ?  o  
    4   8   5 256.556 259.863    .166 65821.1 67528.8  ?  o  
    4   8   6 213.498 217.296    .113 45581.4 47217.6  ?  o  
    4   8   7  11.453   9.227    .148 131.177  85.135  ?  o  
    4   8   8 129.940 129.254    .177 16884.4 16706.6  ?  o  
    4   8   9 164.243 166.563    .074 26975.9 27743.2  ?  o  
    4   8  10  86.380  81.670    .074 7461.45 6669.98  ?  o  
    4   8  11  18.170  16.919    .289 330.134 286.249  ?  o  
    4   8  12 191.873 191.858    .098 36815.3 36809.5  ?  o  
    4   8  13 121.054 118.019    .065 14654.0 13928.5  ?  o  
    4   8  14  38.583  38.266    .038 1488.68 1464.30  ?  o  
    4   8  15  10.709   8.794    .164 114.691  77.334  ?  o  
    4   8  16  72.238  72.242    .040 5218.31 5218.92  ?  o  
    4   8  17  49.420  50.207    .037 2442.30 2520.78  ?  o  
    4   8  18  46.076  47.290    .114 2123.03 2236.35  ?  o  
    4   8  19  52.609  53.104    .075 2767.70 2820.06  ?  o  
    4   8  20  36.705  38.225    .164 1347.26 1461.17  ?  o  
    4   8  21  12.620   5.826   1.546 159.274  33.947  ?  <  
    4   8  22  10.567  12.954   2.247 111.669 167.795  ?  <  
    4   8  23  67.828  64.674    .225 4600.60 4182.78  ?  o  
    4   8  24  61.514  59.427    .298 3783.94 3531.55  ?  o  
    4   8  25  17.230  15.873   1.653 296.857 251.952  ?  <  
    4   9   0  32.743  37.521    .025 1072.09 1407.79  ?  o  
    4   9   1  44.096  43.898    .015 1944.46 1927.06  ?  o  
    4   9   2  10.523   5.299    .119 110.727  28.074  ?  o  
    4   9   3   5.730    .134    .232  32.828    .018  ?  <  
    4   9   4 177.357 180.702    .093 31455.6 32653.2  ?  o  
    4   9   5  60.623  62.952    .049 3675.11 3962.98  ?  o  
    4   9   6  45.601  46.904    .021 2079.45 2199.94  ?  o  
    4   9   7    .324   1.648   2.968    .105   2.714  ?  <  
    4   9   8  66.226  64.665    .028 4385.82 4181.61  ?  o  
    4   9   9  12.465  13.249    .210 155.378 175.548  ?  o  
    4   9  10  22.912  21.113    .064 524.968 445.768  ?  o  
    4   9  11  25.200  26.568    .106 635.065 705.854  ?  o  
    4   9  12  57.143  56.782    .029 3265.37 3224.14  ?  o  
    4   9  13  21.478  22.436    .087 461.315 503.377  ?  o  
    4   9  14  52.495  51.976    .092 2755.75 2701.53  ?  o  
    4   9  15  10.965   8.908    .590 120.230  79.358  ?  o  
    4   9  16   5.159   7.095    .451  26.614  50.332  ?  <  
    4   9  17    .688   1.883   4.172    .474   3.547  ?  <  
    4   9  18  83.761  84.091    .074 7015.86 7071.32  ?  o  
    4   9  19  21.318  24.412    .155 454.454 595.942  ?  o  
    4   9  20  17.323  17.618    .194 300.074 310.405  ?  o  
    4   9  21   7.157   6.035   1.439  51.230  36.426  ?  <  
    4   9  22  30.337  30.769    .415 920.313 946.756  ?  o  
    4   9  23  10.850   8.403   2.499 117.724  70.612  ?  <  
    4   9  24   9.005   3.069   5.655  81.099   9.421  ?  <  
    4   9  25   -.111   6.917  16.403    .012  47.838  ?  <  
    4  10   0  64.321  69.314    .033 4137.22 4804.36  ?  o  
    4  10   1  25.356  28.590    .114 642.916 817.392  ?  o  
    4  10   2  31.808  35.305    .026 1011.78 1246.42  ?  o  
    4  10   3 112.559 113.036    .036 12669.5 12777.1  ?  o  
    4  10   4  54.262  49.939    .020 2944.40 2493.87  ?  o  
    4  10   5 228.925 227.044    .136 52406.6 51549.0  ?  o  
    4  10   6 140.117 140.367    .058 19632.8 19702.9  ?  o  
    4  10   7   4.325   7.442   1.022  18.705  55.390  ?  <  
    4  10   8  94.705  91.579    .053 8969.04 8386.72  ?  o  
    4  10   9 192.184 190.175    .109 36934.6 36166.5  ?  o  
    4  10  10  69.194  66.996    .028 4787.82 4488.44  ?  o  
    4  10  11 129.558 125.375    .079 16785.3 15718.9  ?  o  
    4  10  12 115.246 114.431    .065 13281.6 13094.5  ?  o  
    4  10  13 111.005 111.622    .062 12322.0 12459.5  ?  o  
    4  10  14  17.308  15.525    .103 299.550 241.019  ?  o  
    4  10  15  87.824  88.242    .057 7713.09 7786.68  ?  o  
    4  10  16  55.409  55.664    .110 3070.16 3098.47  ?  o  
    4  10  17   1.917   1.162   5.099   3.674   1.350  ?  <  
    4  10  18  55.214  56.266    .068 3048.61 3165.84  ?  o  
    4  10  19   7.997   3.110    .670  63.950   9.675  ?  <  
    4  10  20  35.352  36.333    .148 1249.76 1320.10  ?  o  
    4  10  21  17.642  17.594   1.184 311.225 309.546  ?  o  
    4  10  22   1.221   9.051  23.179   1.491  81.916  ?  <  
    4  10  23  66.082  65.975    .294 4366.88 4352.72  ?  o  
    4  10  24  10.983  16.149   4.422 120.626 260.798  ?  <  
    4  11   0 149.194 145.754    .164 22258.8 21244.2  ?  o  
    4  11   1  58.893  57.274    .020 3468.43 3280.36  ?  o  
    4  11   2  93.974  90.971    .036 8831.15 8275.75  ?  o  
    4  11   3 113.273 115.675    .049 12830.8 13380.7  ?  o  
    4  11   4  56.603  55.674    .021 3203.87 3099.60  ?  o  
    4  11   5 121.455 120.512    .080 14751.4 14523.1  ?  o  
    4  11   6  14.110  14.366    .091 199.103 206.395  ?  o  
    4  11   7  16.646  12.257    .101 277.083 150.245  ?  o  
    4  11   8  25.175  22.922    .068 633.767 525.425  ?  o  
    4  11   9  13.633  13.952    .260 185.861 194.655  ?  o  
    4  11  10  41.042  39.858    .037 1684.43 1588.67  ?  o  
    4  11  11  34.506  33.922    .052 1190.67 1150.70  ?  o  
    4  11  12  54.799  53.519    .234 3002.90 2864.25  ?  o  
    4  11  13  47.847  47.547    .043 2289.33 2260.68  ?  o  
    4  11  14  34.793  36.460    .052 1210.58 1329.32  ?  o  
    4  11  15   1.327   3.782   4.274   1.760  14.303  ?  <  
    4  11  16  19.053  18.308    .226 363.023 335.187  ?  o  
    4  11  17  19.908  23.147    .342 396.336 535.778  ?  o  
    4  11  18  11.878   8.676    .571 141.089  75.279  ?  <  
    4  11  19   9.151   6.595   1.088  83.745  43.494  ?  <  
    4  11  20   -.083   3.304  18.079    .007  10.914  ?  <  
    4  11  21  29.120  31.487    .408 847.994 991.451  ?  o  
    4  11  22  19.596  21.231   1.011 383.986 450.769  ?  o  
    4  11  23   1.121  10.323  15.734   1.256 106.555  ?  <  
    4  11  24   7.053   9.887   6.485  49.741  97.751  ?  <  
    4  12   0   6.141  14.655    .697  37.707 214.776  ?  <  
    4  12   1 118.978 119.819    .066 14155.8 14356.6  ?  o  
    4  12   2  63.612  63.988    .038 4046.47 4094.44  ?  o  
    4  12   3 119.014 121.215    .042 14164.3 14693.1  ?  o  
    4  12   4  81.837  78.475    .026 6697.34 6158.36  ?  o  
    4  12   5  24.222  21.188    .193 586.722 448.925  ?  o  
    4  12   6 201.485 198.653    .143 40596.3 39463.0  ?  o  
    4  12   7  78.252  74.912    .038 6123.35 5611.74  ?  o  
    4  12   8 157.586 156.562    .083 24833.2 24511.7  ?  o  
    4  12   9  10.137   7.558   1.114 102.756  57.130  ?  <  
    4  12  10 107.489 104.763    .052 11553.9 10975.3  ?  o  
    4  12  11  38.355  38.890    .046 1471.08 1512.47  ?  o  
    4  12  12 138.954 137.607    .110 19308.4 18935.7  ?  o  
    4  12  13  20.342  23.073    .139 413.816 532.359  ?  o  
    4  12  14  64.778  65.112    .046 4196.18 4239.62  ?  o  
    4  12  15 103.245 103.507    .093 10659.5 10713.7  ?  o  
    4  12  16  80.848  80.062    .137 6536.32 6409.97  ?  o  
    4  12  17  31.933  35.098    .114 1019.70 1231.89  ?  o  
    4  12  18  16.465  11.584    .289 271.106 134.195  ?  o  
    4  12  19  32.594  35.205    .367 1062.37 1239.41  ?  o  
    4  12  20  36.536  35.788    .369 1334.85 1280.81  ?  o  
    4  12  21  49.388  48.950    .244 2439.22 2396.13  ?  o  
    4  12  22  44.978  46.006    .380 2022.98 2116.59  ?  o  
    4  12  23   6.320   6.991   3.802  39.946  48.881  ?  <  
    4  13   0  57.386  56.630    .065 3293.10 3206.98  ?  o  
    4  13   1  57.877  52.363    .033 3349.79 2741.88  ?  o  
    4  13   2  54.963  53.282    .036 3020.91 2838.96  ?  o  
    4  13   3  41.374  39.452    .071 1711.82 1556.44  ?  o  
    4  13   4  66.009  64.884    .104 4357.24 4209.97  ?  o  
    4  13   5 103.383 100.246    .044 10688.1 10049.3  ?  o  
    4  13   6   8.258   7.057    .225  68.190  49.794  ?  o  
    4  13   7  16.415  14.563    .082 269.441 212.082  ?  o  
    4  13   8   2.206   4.624   2.511   4.865  21.378  ?  <  
    4  13   9  21.135  19.363    .119 446.708 374.912  ?  o  
    4  13  10   8.750  10.991    .333  76.555 120.809  ?  o  
    4  13  11   2.541   6.940   1.542   6.456  48.167  ?  <  
    4  13  12  30.843  32.469    .050 951.319 1054.26  ?  o  
    4  13  13  -3.586   3.292   4.172  12.860  10.837  ?  <  
    4  13  14   3.399    .123   1.092  11.555    .015  ?  <  
    4  13  15  -1.155   5.306   4.928   1.334  28.157  ?  <  
    4  13  16  11.066   8.211    .586 122.448  67.422  ?  o  
    4  13  17  11.534  12.137    .927 133.042 147.305  ?  <  
    4  13  18  16.649  17.547    .335 277.197 307.882  ?  o  
    4  13  19  -2.012   3.159  11.589   4.047   9.982  ?  <  
    4  13  20   -.732   1.572  12.517    .535   2.472  ?  <  
    4  13  21  33.244  32.673    .458 1105.15 1067.54  ?  o  
    4  13  22    .670    .735  12.517    .449    .540  ?  <  
    4  13  23  22.255  25.043   1.326 495.294 627.169  ?  o  
    4  14   0 341.568 333.391    .924 116669. 111150.  ?  o  
    4  14   1  33.371  27.945    .078 1113.61 780.940  ?  o  
    4  14   2  80.110  79.486    .045 6417.64 6318.03  ?  o  
    4  14   3  20.220  21.703   1.144 408.841 471.007  ?  o  
    4  14   4  84.213  81.814    .035 7091.88 6693.50  ?  o  
    4  14   5 162.425 160.821    .098 26381.9 25863.4  ?  o  
    4  14   6  18.106  17.492    .155 327.830 305.955  ?  o  
    4  14   7  15.589  16.554    .091 243.012 274.022  ?  o  
    4  14   8  40.996  41.968    .067 1680.66 1761.33  ?  o  
    4  14   9 148.638 145.140    .104 22093.2 21065.6  ?  o  
    4  14  10    .953   1.573   3.621    .909   2.475  ?  <  
    4  14  11   3.765   8.839   3.934  14.173  78.124  ?  <  
    4  14  12  37.683  39.034    .046 1419.97 1523.65  ?  o  
    4  14  13 148.014 143.856    .143 21908.3 20694.5  ?  o  
    4  14  14 107.750 108.704    .102 11610.0 11816.6  ?  o  
    4  14  15  35.680  36.598    .098 1273.07 1339.39  ?  o  
    4  14  16   -.096   7.623   5.900    .009  58.117  ?  <  
    4  14  17   8.656  13.299    .859  74.934 176.860  ?  <  
    4  14  18  82.533  83.186    .127 6811.70 6919.93  ?  o  
    4  14  19  20.195  23.773   1.793 407.848 565.159  ?  o  
    4  14  20  33.270  29.201    .343 1106.87 852.684  ?  o  
    4  14  21  24.085  17.007    .626 580.089 289.235  ?  o  
    4  14  22  50.330  52.076    .357 2533.15 2711.95  ?  o  
    4  15   0  71.069  74.391    .073 5050.75 5533.99  ?  o  
    4  15   1  62.019  62.955    .042 3846.36 3963.34  ?  o  
    4  15   2  32.697  34.331    .155 1069.10 1178.59  ?  o  
    4  15   3  23.010  26.073    .075 529.456 679.826  ?  o  
    4  15   4  42.482  43.163    .127 1804.72 1863.00  ?  o  
    4  15   5  19.165  18.884    .151 367.297 356.601  ?  o  
    4  15   6  27.714  30.079    .038 768.057 904.724  ?  o  
    4  15   7  32.917  32.864    .034 1083.51 1080.01  ?  o  
    4  15   8  54.294  54.038    .030 2947.83 2920.08  ?  o  
    4  15   9  27.468  29.521    .051 754.494 871.469  ?  o  
    4  15  10  15.126  19.945    .173 228.796 397.805  ?  o  
    4  15  11  20.315  21.955    .089 412.689 482.018  ?  o  
    4  15  12  31.974  31.340    .154 1022.37 982.171  ?  o  
    4  15  13   5.571    .410   2.793  31.033    .168  ?  <  
    4  15  14  44.894  47.188    .108 2015.46 2226.74  ?  o  
    4  15  15  19.309  15.833    .201 372.854 250.677  ?  o  
    4  15  16  26.772  24.398    .145 716.732 595.250  ?  o  
    4  15  17  14.946  12.561    .440 223.379 157.781  ?  o  
    4  15  18  23.377  21.350    .282 546.469 455.819  ?  o  
    4  15  19   8.855   7.471   1.420  78.403  55.810  ?  <  
    4  15  20   7.403    .882   3.245  54.798    .778  ?  <  
    4  15  21   -.043   2.338  17.616    .002   5.468  ?  <  
    4  16   0  63.016  60.574    .081 3970.99 3669.15  ?  o  
    4  16   1  98.899  97.574    .060 9781.07 9520.66  ?  o  
    4  16   2  30.922  29.770    .090 956.158 886.246  ?  o  
    4  16   3 159.011 156.196    .235 25284.5 24397.2  ?  o  
    4  16   4  17.262  11.909    .384 297.964 141.832  ?  o  
    4  16   5   7.459   4.123    .358  55.630  16.997  ?  o  
    4  16   6  85.717  86.689    .047 7347.35 7515.05  ?  o  
    4  16   7 104.546 102.459    .057 10929.8 10497.8  ?  o  
    4  16   8  46.064  47.287    .028 2121.92 2236.04  ?  o  
    4  16   9  33.715  34.278    .047 1136.73 1175.00  ?  o  
    4  16  10  55.026  56.935    .044 3027.87 3241.59  ?  o  
    4  16  11  47.672  48.560    .047 2272.61 2358.09  ?  o  
    4  16  12  83.151  82.688    .101 6914.04 6837.22  ?  o  
    4  16  13  21.298  24.309    .157 453.589 590.946  ?  o  
    4  16  14  19.302  19.572    .191 372.586 383.072  ?  o  
    4  16  15  60.379  61.204    .146 3645.59 3745.88  ?  o  
    4  16  16   2.645   6.701   5.937   6.995  44.897  ?  <  
    4  16  17  75.917  78.488    .118 5763.46 6160.33  ?  o  
    4  16  18  17.745  17.223    .637 314.900 296.616  ?  o  
    4  16  19  15.418  18.313   4.384 237.717 335.384  ?  <  
    4  16  20  13.640  18.881   1.709 186.041 356.493  ?  <  
    4  16  21  62.613  64.793    .367 3920.34 4198.18  ?  o  
    4  17   0   8.989  14.366    .495  80.798 206.384  ?  o  
    4  17   1   6.974   3.111   3.717  48.635   9.678  ?  <  
    4  17   2  43.826  45.269    .277 1920.70 2049.26  ?  o  
    4  17   3  22.690  26.194    .072 514.859 686.148  ?  o  
    4  17   4  30.303  33.630    .081 918.245 1130.96  ?  o  
    4  17   5  42.773  43.093    .129 1829.51 1857.05  ?  o  
    4  17   6   7.741   4.468    .636  59.926  19.959  ?  <  
    4  17   7  37.029  37.311    .033 1371.12 1392.14  ?  o  
    4  17   8  64.739  64.134    .036 4191.18 4113.11  ?  o  
    4  17   9  50.856  51.564    .184 2586.38 2658.90  ?  o  
    4  17  10  41.788  43.055    .068 1746.23 1853.76  ?  o  
    4  17  11  10.239   6.716    .297 104.846  45.101  ?  o  
    4  17  12  24.032  23.028    .082 577.559 530.288  ?  o  
    4  17  13  48.662  48.900    .059 2367.98 2391.23  ?  o  
    4  17  14  19.494  18.919    .208 380.025 357.920  ?  o  
    4  17  15  17.880  14.182    .237 319.699 201.142  ?  o  
    4  17  16    .563   1.597   5.937    .317   2.550  ?  <  
    4  17  17  15.704  15.663   1.680 246.624 245.337  ?  <  
    4  17  18  28.387  29.935    .350 805.835 896.084  ?  o  
    4  17  19  21.361  13.305    .917 456.310 177.022  ?  o  
    4  17  20    .399   2.953  14.371    .159   8.718  ?  <  
    4  18   0 185.258 178.864    .459 34320.5 31992.3  ?  o  
    4  18   1  70.686  72.231    .046 4996.52 5217.27  ?  o  
    4  18   2  25.008  26.555    .082 625.424 705.178  ?  o  
    4  18   3  98.520  98.066    .083 9706.13 9616.95  ?  o  
    4  18   4 119.337 118.279    .115 14241.3 13989.9  ?  o  
    4  18   5  13.727   9.262    .217 188.421  85.777  ?  o  
    4  18   6  91.178  91.819    .114 8313.43 8430.77  ?  o  
    4  18   7  35.769  37.159    .038 1279.42 1380.80  ?  o  
    4  18   8   3.319   2.858    .652  11.016   8.167  ?  <  
    4  18   9  10.571  11.090    .359 111.746 122.987  ?  o  
    4  18  10  12.767  15.653    .467 163.002 245.026  ?  o  
    4  18  11  45.327  47.398    .076 2054.57 2246.53  ?  o  
    4  18  12   6.377   2.643    .340  40.667   6.987  ?  o  
    4  18  13  13.116  19.761    .937 172.023 390.509  ?  o  
    4  18  14  44.983  49.634    .170 2023.48 2463.53  ?  o  
    4  18  15  41.430  41.189    .116 1716.42 1696.55  ?  o  
    4  18  16   6.400   4.501   2.044  40.954  20.255  ?  <  
    4  18  17  45.511  45.580    .191 2071.22 2077.53  ?  o  
    4  18  18  89.460  87.610    .229 8003.12 7675.54  ?  o  
    4  18  19  17.377  20.321   1.130 301.946 412.957  ?  o  
    4  19   0   8.297  15.857   1.012  68.840 251.446  ?  <  
    4  19   1  16.375  14.826    .136 268.125 219.816  ?  o  
    4  19   2  27.477  27.201    .163 754.988 739.900  ?  o  
    4  19   3   1.415    .832   7.417   2.003    .693  ?  <  
    4  19   4  25.142  25.785    .099 632.134 664.883  ?  o  
    4  19   5  11.312  13.094    .933 127.967 171.455  ?  <  
    4  19   6  15.129  15.129    .203 228.878 228.873  ?  o  
    4  19   7  26.131  26.174    .094 682.834 685.059  ?  o  
    4  19   8    .554   2.695   3.709    .307   7.265  ?  <  
    4  19   9  40.047  41.177    .047 1603.79 1695.51  ?  o  
    4  19  10   9.267   8.627    .286  85.879  74.430  ?  o  
    4  19  11   3.899   6.770   1.406  15.199  45.838  ?  <  
    4  19  12   -.496    .896   7.417    .246    .803  ?  <  
    4  19  13  26.474  26.835    .578 700.850 720.103  ?  o  
    4  19  14   2.857   1.869   3.361   8.164   3.493  ?  <  
    4  19  15    .630   4.305   7.603    .396  18.533  ?  <  
    4  19  16   -.366   2.370  13.444    .134   5.616  ?  <  
    4  19  17  20.690  18.665   1.545 428.083 348.387  ?  o  
    4  19  18    .119    .464  19.939    .014    .216  ?  <  
    4  20   0  93.786  89.978    .266 8795.80 8096.07  ?  o  
    4  20   1  82.326  82.221    .085 6777.61 6760.23  ?  o  
    4  20   2  24.017  23.954    .494 576.793 573.796  ?  o  
    4  20   3  97.964  93.875    .258 9596.94 8812.51  ?  o  
    4  20   4  97.950  95.509    .213 9594.14 9121.90  ?  o  
    4  20   5  16.843  17.653    .202 283.693 311.628  ?  o  
    4  20   6   7.360   4.549   3.272  54.167  20.693  ?  <  
    4  20   7  64.933  63.061    .078 4216.35 3976.70  ?  o  
    4  20   8  35.753  35.881    .055 1278.28 1287.45  ?  o  
    4  20   9  10.888  10.125   1.544 118.540 102.518  ?  <  
    4  20  10  27.241  27.521    .127 742.051 757.426  ?  o  
    4  20  11  28.738  30.424    .177 825.850 925.611  ?  o  
    4  20  12   4.784   7.588   2.842  22.888  57.579  ?  <  
    4  20  13   5.023   7.765   5.605  25.230  60.299  ?  <  
    4  20  14  59.939  58.257    .305 3592.74 3393.91  ?  o  
    4  20  15  67.170  69.491    .599 4511.80 4828.95  ?  o  
    4  20  16  14.137    .192   1.509 199.852    .037  ?  <  
    4  20  17  56.655  55.401    .427 3209.78 3069.27  ?  o  
    4  21   0  51.550  52.664    .134 2657.43 2773.48  ?  o  
    4  21   1   2.994   6.790   4.172   8.962  46.106  ?  <  
    4  21   2  12.126  15.815    .315 147.045 250.099  ?  o  
    4  21   3  10.279  11.517    .535 105.666 132.642  ?  <  
    4  21   4  16.860  19.696    .586 284.256 387.943  ?  o  
    4  21   5  12.461   9.770    .353 155.267  95.460  ?  o  
    4  21   6   1.507  10.968   4.636   2.271 120.294  ?  <  
    4  21   7   5.326   7.498   1.014  28.365  56.216  ?  <  
    4  21   8   4.858  13.904   3.227  23.601 193.326  ?  <  
    4  21   9  12.871  12.747   1.201 165.674 162.496  ?  <  
    4  21  10  34.998  34.399    .329 1224.86 1183.27  ?  o  
    4  21  11   8.072   7.425   2.599  65.157  55.132  ?  <  
    4  21  12  32.679  31.029    .407 1067.93 962.788  ?  o  
    4  21  13    .794   7.060   9.272    .630  49.846  ?  <  
    4  21  14   7.252   2.008   2.167  52.591   4.032  ?  <  
    4  21  15  13.589   9.237   1.313 184.653  85.320  ?  <  
    4  22   0  97.019  92.091    .360 9412.62 8480.67  ?  o  
    4  22   1  42.897  43.135    .105 1840.13 1860.65  ?  o  
    4  22   2  23.828  22.227    .164 567.766 494.035  ?  o  
    4  22   3  36.469  38.936    .107 1329.99 1516.02  ?  o  
    4  22   4  47.996  48.233    .099 2303.61 2326.46  ?  o  
    4  22   5  35.462  35.765    .088 1257.56 1279.13  ?  o  
    4  22   6  59.004  58.130    .221 3481.50 3379.08  ?  o  
    4  22   7  37.634  35.148   1.131 1416.31 1235.37  ?  o  
    4  22   8  21.512  20.110    .722 462.778 404.420  ?  o  
    4  22   9  17.042  20.417   1.884 290.429 416.851  ?  <  
    4  22  10   2.191  13.667  10.293   4.801 186.785  ?  <  
    4  22  11   9.923  13.668   2.723  98.469 186.819  ?  <  
    4  22  12  50.442  51.832    .296 2544.42 2686.55  ?  o  
    4  22  13  29.537  22.224   6.848 872.445 493.896  ?  <  
    4  22  14  41.144  41.786    .591 1692.86 1746.10  ?  o  
    4  23   0  42.370  37.627    .513 1795.23 1415.80  ?  o  
    4  23   1  13.593  16.009   1.044 184.766 256.291  ?  <  
    4  23   2   6.692   1.663   3.733  44.777   2.766  ?  <  
    4  23   3    .491    .445   8.109    .241    .198  ?  <  
    4  23   4  17.124  20.040   1.082 293.226 401.587  ?  o  
    4  23   5  23.422  15.489   4.686 548.596 239.908  ?  <  
    4  23   6  17.652  18.349   3.710 311.598 336.673  ?  <  
    4  23   7    .182  11.489  14.401    .033 131.994  ?  <  
    4  23   8  20.441  18.390   1.665 417.855 338.175  ?  o  
    4  23   9  28.295  26.162    .988 800.611 684.442  ?  o  
    4  23  10  20.491   9.719   5.689 419.862  94.456  ?  <  
    4  23  11    .277   4.155  25.072    .077  17.263  ?  <  
    4  23  12  22.022   1.803  11.901 484.961   3.251  ?  <  
    4  24   0  51.287  52.812    .471 2630.31 2789.06  ?  o  
    4  24   1  17.566  21.517    .863 308.571 462.964  ?  o  
    4  24   2  11.853   6.675   1.402 140.501  44.553  ?  <  
    4  24   3  55.521  55.070    .553 3082.62 3032.66  ?  o  
    4  24   4  34.913  32.716    .651 1218.93 1070.36  ?  o  
    4  24   5  55.403  53.207    .403 3069.50 2831.00  ?  o  
    4  24   6  12.284   4.460   2.160 150.894  19.893  ?  <  
    4  24   7  21.944  20.043   1.281 481.557 401.739  ?  o  
    4  24   8  21.464  26.588   1.365 460.702 706.921  ?  o  
    4  24   9  67.130  66.485    .512 4506.38 4420.25  ?  o  
    4  24  10   1.843   3.449  52.384   3.396  11.894  ?  <  
    4  25   0  15.452  11.801   2.208 238.764 139.265  ?  <  
    4  25   1   1.582  10.439  16.066   2.503 108.983  ?  <  
    4  25   2    .014    .077  16.225    .000    .006  ?  <  
    4  25   3   1.251  11.490  25.960   1.565 132.031  ?  <  
    4  25   4   -.000   8.863  14.842    .000  78.549  ?  <  
    4  25   5  22.087  15.827   1.165 487.857 250.496  ?  o  
    4  25   6  11.858  10.332   3.143 140.609 106.741  ?  <  
    4  25   7    .532   9.258  17.451    .283  85.714  ?  <  
    4  25   8  11.624   8.277   7.898 135.116  68.515  ?  <  
    4  26   0  12.891   5.124   4.047 166.173  26.259  ?  <  
    4  26   1  21.622  16.937   2.839 467.517 286.854  ?  <  
    4  26   2  14.479  21.770   1.800 209.637 473.944  ?  <  
    4  26   3  17.862  19.314   1.269 319.036 373.046  ?  o  
    5   0   2 362.576 374.612    .769 131461. 140334.  ?  o  
    5   0   4   5.888   5.257   5.563  34.671  27.636  ?  <  
    5   0   6 129.147 130.029    .088 16678.9 16907.5  ?  o  
    5   0   8  36.495  32.568    .099 1331.89 1060.68  ?  o  
    5   0  10  24.034  29.791    .201 577.613 887.503  ?  o  
    5   0  12 297.374 291.397    .471 88431.2 84912.2  ?  o  
    5   0  14  35.800  36.072    .075 1281.68 1301.16  ?  o  
    5   0  16 259.427 256.095    .740 67302.4 65584.6  ?  o  
    5   0  18  52.984  54.354    .134 2807.34 2954.33  ?  o  
    5   0  20 186.467 180.424    .767 34769.9 32552.8  ?  o  
    5   0  22  25.518   9.192   1.401 651.176  84.490  ?  o  
    5   0  24  40.399  39.777    .391 1632.09 1582.21  ?  o  
    5   0  26  20.564  22.787   1.148 422.885 519.257  ?  o  
    5   1   1  61.986  69.306    .026 3842.23 4803.34  ?  o  
    5   1   2  95.248 101.267    .032 9072.14 10255.0  ?  o  
    5   1   3 121.187 119.123    .051 14686.3 14190.3  ?  o  
    5   1   4 125.226 129.907    .049 15681.6 16875.8  ?  o  
    5   1   5  36.589  37.787    .102 1338.76 1427.89  ?  o  
    5   1   6  12.376  15.738    .552 153.158 247.683  ?  o  
    5   1   7 113.733 117.940    .100 12935.1 13909.8  ?  o  
    5   1   8  66.758  66.745    .029 4456.63 4454.88  ?  o  
    5   1   9 101.652  96.010    .047 10333.1 9217.92  ?  o  
    5   1  10  77.933  80.601    .033 6073.54 6496.55  ?  o  
    5   1  11 168.366 167.561    .121 28347.2 28076.7  ?  o  
    5   1  12  23.592  19.010    .203 556.586 361.364  ?  o  
    5   1  13  69.862  70.098    .033 4880.66 4913.79  ?  o  
    5   1  14  85.386  84.333    .039 7290.79 7112.10  ?  o  
    5   1  15  38.108  38.081    .036 1452.19 1450.19  ?  o  
    5   1  16  43.963  41.418    .054 1932.71 1715.43  ?  o  
    5   1  17  57.677  57.143    .065 3326.64 3265.37  ?  o  
    5   1  18   7.570  10.734    .859  57.300 115.217  ?  <  
    5   1  19  16.363  19.365   1.752 267.739 374.997  ?  <  
    5   1  20  62.803  63.855    .243 3944.22 4077.49  ?  o  
    5   1  21   8.624   2.810   2.584  74.382   7.894  ?  <  
    5   1  22  20.338  23.421    .999 413.628 548.548  ?  o  
    5   1  23  31.648  32.443   2.489 1001.59 1052.56  ?  o  
    5   1  24  20.058  23.711    .458 402.317 562.205  ?  o  
    5   1  25  34.216  35.292    .240 1170.70 1245.54  ?  o  
    5   1  26  19.818  27.264   1.040 392.763 743.349  ?  o  
    5   2   1 278.646 291.835    .212 77643.8 85167.7  ?  o  
    5   2   2   6.779  15.800   5.099  45.951 249.648  ?  <  
    5   2   3 125.819 130.963    .055 15830.4 17151.3  ?  o  
    5   2   4   3.513   6.700   6.027  12.342  44.893  ?  <  
    5   2   5  31.790  47.820    .095 1010.62 2286.75  ?  o  
    5   2   6   9.203   5.715   1.417  84.692  32.666  ?  <  
    5   2   7  11.659   6.702    .742 135.921  44.916  ?  o  
    5   2   8   4.768   1.766    .308  22.737   3.117  ?  o  
    5   2   9   -.119   3.675   4.274    .014  13.506  ?  <  
    5   2  10  45.455  48.687    .040 2066.20 2370.41  ?  o  
    5   2  11 128.155 126.406    .060 16423.7 15978.5  ?  o  
    5   2  12  66.386  63.321    .035 4407.07 4009.52  ?  o  
    5   2  13 207.718 206.967    .128 43146.9 42835.3  ?  o  
    5   2  14  92.072  88.594    .057 8477.23 7848.87  ?  o  
    5   2  15 117.875 113.357    .055 13894.5 12849.8  ?  o  
    5   2  16  48.895  48.034    .060 2390.69 2307.22  ?  o  
    5   2  17 101.470 101.564    .062 10296.2 10315.2  ?  o  
    5   2  18    .752   7.266   6.589    .566  52.791  ?  <  
    5   2  19 165.764 166.290    .228 27477.5 27652.4  ?  o  
    5   2  20   7.592  13.378   3.539  57.645 178.983  ?  <  
    5   2  21  66.013  65.116    .224 4357.68 4240.03  ?  o  
    5   2  22  15.236  14.862    .835 232.126 220.879  ?  o  
    5   2  23  77.764  77.997    .202 6047.21 6083.60  ?  o  
    5   2  24  27.791  30.351    .359 772.364 921.180  ?  o  
    5   2  25   4.074  10.781   6.199  16.595 116.227  ?  <  
    5   2  26   7.111   1.889   4.085  50.567   3.567  ?  <  
    5   3   1   6.267   5.927   3.709  39.272  35.124  ?  <  
    5   3   2  67.626  63.587    .025 4573.23 4043.31  ?  o  
    5   3   3  17.315  24.304    .077 299.823 590.678  ?  o  
    5   3   4  67.615  68.697    .028 4571.81 4719.33  ?  o  
    5   3   5 205.646 207.253    .140 42290.4 42953.8  ?  o  
    5   3   6  47.996  51.705    .023 2303.62 2673.37  ?  o  
    5   3   7 183.167 184.162    .108 33550.1 33915.6  ?  o  
    5   3   8  69.017  75.736    .422 4763.37 5735.90  ?  o  
    5   3   9  31.006  32.373    .055 961.394 1048.04  ?  o  
    5   3  10  28.525  31.134    .093 813.665 969.301  ?  o  
    5   3  11  50.788  47.069    .158 2579.43 2215.51  ?  o  
    5   3  12   3.334   2.857   1.092  11.116   8.160  ?  <  
    5   3  13 121.895 121.726    .057 14858.4 14817.2  ?  o  
    5   3  14  64.972  64.937    .036 4221.39 4216.77  ?  o  
    5   3  15  75.549  73.861    .040 5707.61 5455.48  ?  o  
    5   3  16  65.935  63.952    .038 4347.47 4089.83  ?  o  
    5   3  17  44.680  48.054    .072 1996.33 2309.16  ?  o  
    5   3  18  34.106  35.533    .080 1163.19 1262.62  ?  o  
    5   3  19  52.077  51.508    .085 2712.05 2653.08  ?  o  
    5   3  20  16.485  15.581    .599 271.747 242.757  ?  o  
    5   3  21  16.544  13.246    .701 273.689 175.468  ?  o  
    5   3  22  27.086  23.388    .340 733.649 547.015  ?  o  
    5   3  23   3.103   8.759  11.589   9.631  76.713  ?  <  
    5   3  24  26.556  27.217    .793 705.231 740.748  ?  o  
    5   3  25  41.890  44.144    .241 1754.78 1948.66  ?  o  
    5   3  26  32.595  28.816    .878 1062.46 830.344  ?  o  
    5   4   1  19.208  17.933    .247 368.944 321.599  ?  o  
    5   4   2 123.825 131.903    .042 15332.6 17398.4  ?  o  
    5   4   3  99.831 104.940    .063 9966.15 11012.4  ?  o  
    5   4   4  33.805  50.679    .096 1142.77 2568.40  ?  o  
    5   4   5   2.269   2.285    .630   5.150   5.220  ?  <  
    5   4   6  52.453  51.186    .022 2751.33 2620.06  ?  o  
    5   4   7 222.219 222.279    .164 49381.2 49408.0  ?  o  
    5   4   8 113.788 122.129    .156 12947.6 14915.5  ?  o  
    5   4   9  71.540  68.858    .029 5118.02 4741.39  ?  o  
    5   4  10  81.255  79.721    .031 6602.36 6355.42  ?  o  
    5   4  11 105.256 105.548    .055 11078.8 11140.4  ?  o  
    5   4  12 100.385  99.028    .037 10077.1 9806.61  ?  o  
    5   4  13    .192   1.916  12.053    .037   3.673  ?  <  
    5   4  14  94.756  97.461    .043 8978.61 9498.74  ?  o  
    5   4  15  97.459  95.609    .042 9498.30 9141.07  ?  o  
    5   4  16  88.361  88.026    .070 7807.64 7748.57  ?  o  
    5   4  17  53.836  54.632    .075 2898.34 2984.67  ?  o  
    5   4  18  80.285  79.236    .257 6445.71 6278.42  ?  o  
    5   4  19  50.376  50.809    .086 2537.73 2581.52  ?  o  
    5   4  20 106.435 104.847    .182 11328.4 10992.9  ?  o  
    5   4  21  52.206  51.459    .114 2725.47 2648.07  ?  o  
    5   4  22  69.312  70.309    .143 4804.16 4943.33  ?  o  
    5   4  23  44.307  43.262    .224 1963.08 1871.64  ?  o  
    5   4  24   1.735   6.257  12.611   3.012  39.147  ?  <  
    5   4  25  39.994  45.913   1.307 1599.53 2107.96  ?  o  
    5   4  26  41.300  41.122   1.391 1705.65 1691.02  ?  o  
    5   5   1   2.106  18.285   4.636   4.437 334.339  ?  <  
    5   5   2 101.096 103.019    .047 10220.4 10612.9  ?  o  
    5   5   3 200.319 205.501    .238 40127.9 42230.7  ?  o  
    5   5   4  40.749  40.749    .033 1660.47 1660.46  ?  o  
    5   5   5  16.361    .679    .190 267.694    .461  ?  o  
    5   5   6  36.317  36.775    .029 1318.91 1352.43  ?  o  
    5   5   7 128.953 125.100    .051 16628.8 15650.0  ?  o  
    5   5   8  30.220  36.768    .055 913.279 1351.88  ?  o  
    5   5   9   -.876   7.006   3.988    .768  49.087  ?  <  
    5   5  10  55.019  58.436    .029 3027.10 3414.82  ?  o  
    5   5  11  55.877  57.881    .031 3122.29 3350.24  ?  o  
    5   5  12  10.961   6.981    .284 120.146  48.732  ?  o  
    5   5  13  58.047  61.304    .444 3369.41 3758.19  ?  o  
    5   5  14  54.157  55.362    .036 2932.96 3064.96  ?  o  
    5   5  15  21.650  18.864    .438 468.716 355.866  ?  o  
    5   5  16  12.999  11.783    .875 168.962 138.833  ?  <  
    5   5  17  22.290  22.114    .086 496.843 489.046  ?  o  
    5   5  18  14.890  18.483    .256 221.722 341.634  ?  o  
    5   5  19   8.116   6.744    .863  65.866  45.481  ?  <  
    5   5  20  56.286  55.290    .088 3168.13 3056.94  ?  o  
    5   5  21   7.201    .255   1.554  51.862    .065  ?  <  
    5   5  22  48.551  47.390    .170 2357.20 2245.86  ?  o  
    5   5  23    .762   6.449  18.543    .581  41.589  ?  <  
    5   5  24    .195    .955  11.589    .038    .911  ?  <  
    5   5  25  42.106  40.469    .322 1772.88 1637.74  ?  o  
    5   6   1  37.003  41.631    .055 1369.21 1733.17  ?  o  
    5   6   2 152.284 154.585    .077 23190.4 23896.5  ?  o  
    5   6   3  47.587  46.565    .023 2264.56 2168.30  ?  o  
    5   6   4 174.707 176.186    .079 30522.6 31041.5  ?  o  
    5   6   5  34.158  41.017    .041 1166.79 1682.37  ?  o  
    5   6   6 180.427 185.701    .089 32553.7 34484.9  ?  o  
    5   6   7 201.476 204.357    .191 40592.7 41761.8  ?  o  
    5   6   8 186.372 188.159    .091 34734.4 35403.8  ?  o  
    5   6   9   1.402   7.895   3.988   1.967  62.332  ?  <  
    5   6  10 133.513 135.577    .220 17825.6 18381.1  ?  o  
    5   6  11 111.447 110.261    .148 12420.4 12157.5  ?  o  
    5   6  12 114.694 114.678    .052 13154.6 13151.0  ?  o  
    5   6  13 118.185 119.522    .065 13967.6 14285.5  ?  o  
    5   6  14  80.065  77.135    .039 6410.48 5949.79  ?  o  
    5   6  15  38.522  37.698    .041 1483.94 1421.16  ?  o  
    5   6  16 114.007 110.679    .093 12997.7 12249.8  ?  o  
    5   6  17  11.836  15.745   1.161 140.097 247.909  ?  <  
    5   6  18   1.756   7.441   5.582   3.084  55.363  ?  <  
    5   6  19 118.006 113.978    .137 13925.5 12991.0  ?  o  
    5   6  20  74.087  75.684    .114 5488.92 5728.00  ?  o  
    5   6  21  29.124  27.020    .310 848.183 730.079  ?  o  
    5   6  22  38.463  36.335    .160 1479.43 1320.21  ?  o  
    5   6  23  19.735  23.875    .828 389.467 569.999  ?  o  
    5   6  24  89.022  89.412    .247 7924.83 7994.58  ?  o  
    5   6  25  64.469  63.810    .236 4156.31 4071.68  ?  o  
    5   7   1  91.271  90.700    .032 8330.46 8226.58  ?  o  
    5   7   2  52.436  56.111    .037 2749.49 3148.46  ?  o  
    5   7   3  29.091  25.743    .065 846.310 662.713  ?  o  
    5   7   4  30.645  26.960    .077 939.124 726.817  ?  o  
    5   7   5 134.969 133.048    .082 18216.6 17701.8  ?  o  
    5   7   6  14.749  16.006    .218 217.537 256.205  ?  o  
    5   7   7  84.437  86.830    .030 7129.67 7539.49  ?  o  
    5   7   8   3.035    .482   3.709   9.210    .232  ?  <  
    5   7   9  30.048  29.498    .055 902.896 870.122  ?  o  
    5   7  10  36.699  38.068    .063 1346.82 1449.15  ?  o  
    5   7  11  81.367  80.798    .030 6620.62 6528.38  ?  o  
    5   7  12  25.783  23.876    .076 664.769 570.043  ?  o  
    5   7  13 103.753 100.124    .057 10764.6 10024.8  ?  o  
    5   7  14  91.123  88.908    .046 8303.34 7904.69  ?  o  
    5   7  15   4.700   4.374   2.167  22.092  19.128  ?  <  
    5   7  16  25.458  26.111    .352 648.094 681.787  ?  o  
    5   7  17  69.398  69.763    .179 4816.10 4866.87  ?  o  
    5   7  18   9.954  10.277    .742  99.089 105.622  ?  <  
    5   7  19 121.795 121.354    .141 14834.0 14726.8  ?  o  
    5   7  20  21.600  21.953    .217 466.543 481.941  ?  o  
    5   7  21    .005   2.311  18.543    .000   5.342  ?  <  
    5   7  22  11.096  14.018   1.949 123.130 196.512  ?  <  
    5   7  23  26.248  30.856   1.580 688.933 952.101  ?  o  
    5   7  24    .721   9.831  13.128    .520  96.644  ?  <  
    5   7  25  27.685  26.832    .950 766.444 719.945  ?  o  
    5   8   1  84.238  77.184    .029 7096.03 5957.32  ?  o  
    5   8   2  10.688   2.772    .147 114.239   7.682  ?  o  
    5   8   3 153.338 152.946    .076 23512.5 23392.5  ?  o  
    5   8   4 164.547 162.650    .077 27075.6 26455.0  ?  o  
    5   8   5   -.135   1.748   5.099    .018   3.054  ?  <  
    5   8   6 129.087 130.520    .050 16663.3 17035.5  ?  o  
    5   8   7 171.101 169.433    .077 29275.5 28707.5  ?  o  
    5   8   8 121.391 125.520    .055 14735.7 15755.3  ?  o  
    5   8   9  81.722  79.103    .034 6678.48 6257.33  ?  o  
    5   8  10 106.701 106.192    .045 11385.1 11276.7  ?  o  
    5   8  11 194.695 188.458    .136 37906.2 35516.4  ?  o  
    5   8  12  42.967  44.757    .032 1846.20 2003.22  ?  o  
    5   8  13  25.911  25.357    .143 671.388 642.973  ?  o  
    5   8  14 117.344 115.810    .063 13769.7 13412.0  ?  o  
    5   8  15  99.716  99.413    .055 9943.25 9882.96  ?  o  
    5   8  16   5.940    .322    .853  35.279    .104  ?  <  
    5   8  17  41.957  42.467    .041 1760.40 1803.48  ?  o  
    5   8  18  20.027  20.196    .193 401.087 407.861  ?  o  
    5   8  19  28.998  28.164    .173 840.881 793.198  ?  o  
    5   8  20  17.168  17.766    .384 294.727 315.614  ?  o  
    5   8  21  58.653  58.507    .137 3440.19 3423.12  ?  o  
    5   8  22  46.008  48.212    .179 2116.72 2324.36  ?  o  
    5   8  23   1.694  12.868  13.539   2.869 165.590  ?  <  
    5   8  24  59.583  59.125    .261 3550.09 3495.71  ?  o  
    5   8  25  73.488  72.681    .405 5400.52 5282.53  ?  o  
    5   9   1 102.087  98.718    .039 10421.7 9745.34  ?  o  
    5   9   2 110.679 116.290    .128 12249.8 13523.4  ?  o  
    5   9   3  29.052  25.436    .145 844.029 646.981  ?  o  
    5   9   4  49.047  51.646    .023 2405.61 2667.35  ?  o  
    5   9   5  20.205  22.114    .337 408.222 489.025  ?  o  
    5   9   6  31.098  26.738    .036 967.072 714.907  ?  o  
    5   9   7  20.679  19.613    .050 427.630 384.654  ?  o  
    5   9   8  88.891  90.345    .034 7901.66 8162.24  ?  o  
    5   9   9  21.302  17.145    .078 453.771 293.958  ?  o  
    5   9  10  53.625  51.850    .033 2875.63 2688.47  ?  o  
    5   9  11  19.975  16.063    .146 399.013 258.031  ?  o  
    5   9  12  62.901  63.652    .048 3956.56 4051.60  ?  o  
    5   9  13  12.758   4.910    .286 162.773  24.111  ?  o  
    5   9  14  38.042  40.345    .041 1447.17 1627.69  ?  o  
    5   9  15  11.262  13.676    .267 126.843 187.042  ?  o  
    5   9  16  86.472  87.227    .050 7477.45 7608.49  ?  o  
    5   9  17  37.112  37.390    .046 1377.28 1398.01  ?  o  
    5   9  18  38.089  36.839    .059 1450.76 1357.11  ?  o  
    5   9  19  45.574  47.323    .097 2076.98 2239.42  ?  o  
    5   9  20  51.728  53.691    .403 2675.74 2882.71  ?  o  
    5   9  21   -.127   7.150   8.857    .016  51.120  ?  <  
    5   9  22  35.561  34.945   5.003 1264.59 1221.15  ?  o  
    5   9  23  -1.171   3.655  13.444   1.371  13.359  ?  <  
    5   9  24  15.587   9.190   1.753 242.963  84.461  ?  <  
    5  10   1  16.414  17.629    .153 269.435 310.791  ?  o  
    5  10   2  94.802  94.288    .038 8987.40 8890.30  ?  o  
    5  10   3  40.287  44.243    .313 1623.01 1957.44  ?  o  
    5  10   4  24.297  30.337    .107 590.339 920.310  ?  o  
    5  10   5   2.049   6.442   2.968   4.200  41.498  ?  <  
    5  10   6  68.633  67.325    .023 4710.44 4532.67  ?  o  
    5  10   7 210.776 208.696    .132 44426.6 43554.0  ?  o  
    5  10   8 116.886 115.871    .056 13662.4 13426.1  ?  o  
    5  10   9  13.403  12.851    .244 179.630 165.139  ?  o  
    5  10  10  71.036  68.084    .036 5046.08 4635.48  ?  o  
    5  10  11 128.857 125.098    .070 16604.2 15649.5  ?  o  
    5  10  12  12.313   3.289    .320 151.615  10.820  ?  o  
    5  10  13  84.959  84.243    .043 7218.11 7096.81  ?  o  
    5  10  14  26.270  28.996    .421 690.112 840.741  ?  o  
    5  10  15  67.562  67.879    .036 4564.66 4607.57  ?  o  
    5  10  16  13.675  16.409    .272 187.006 269.242  ?  o  
    5  10  17   2.568   9.791   2.754   6.596  95.871  ?  <  
    5  10  18  12.868  12.899    .461 165.595 166.396  ?  o  
    5  10  19  20.664  18.007    .181 427.017 324.268  ?  o  
    5  10  20  15.006    .551   1.627 225.187    .304  ?  <  
    5  10  21  36.538  37.014    .383 1335.00 1370.06  ?  o  
    5  10  22  17.670  14.795   1.116 312.214 218.904  ?  o  
    5  10  23  22.721  20.562   1.074 516.240 422.790  ?  o  
    5  10  24  35.348  31.836   2.763 1249.46 1013.50  ?  o  
    5  11   1 160.812 162.286    .082 25860.5 26336.8  ?  o  
    5  11   2  14.014  14.546    .386 196.402 211.578  ?  o  
    5  11   3  14.357  11.703    .050 206.111 136.951  ?  o  
    5  11   4  21.519  22.916    .036 463.081 525.150  ?  o  
    5  11   5  38.993  38.096    .024 1520.48 1451.31  ?  o  
    5  11   6   6.739   1.237    .263  45.419   1.531  ?  o  
    5  11   7  10.140   3.739    .088 102.822  13.981  ?  o  
    5  11   8   8.207   7.287    .442  67.360  53.101  ?  <  
    5  11   9  15.639  15.163    .158 244.567 229.906  ?  o  
    5  11  10  19.396  20.542    .474 376.217 421.986  ?  o  
    5  11  11  21.523  18.246    .729 463.256 332.919  ?  o  
    5  11  12  19.223  19.310    .118 369.542 372.865  ?  o  
    5  11  13  93.331  93.623    .071 8710.70 8765.32  ?  o  
    5  11  14  10.244   7.272    .335 104.945  52.878  ?  o  
    5  11  15   2.106   2.411   6.954   4.437   5.813  ?  <  
    5  11  16  10.434  11.818    .475 108.873 139.654  ?  o  
    5  11  17  46.654  46.610    .072 2176.59 2172.48  ?  o  
    5  11  18  13.256  11.211    .375 175.730 125.694  ?  o  
    5  11  19  57.261  59.987    .093 3278.88 3598.39  ?  o  
    5  11  20  14.247  16.472   1.463 202.963 271.327  ?  <  
    5  11  21   -.328   2.208  11.164    .108   4.875  ?  <  
    5  11  22  15.547  12.476   1.647 241.702 155.652  ?  <  
    5  11  23  36.528  36.308    .671 1334.28 1318.24  ?  o  
    5  12   1 107.099 107.032    .045 11470.2 11455.9  ?  o  
    5  12   2  62.442  60.040    .024 3899.06 3604.79  ?  o  
    5  12   3  68.848  69.351    .078 4740.03 4809.57  ?  o  
    5  12   4 102.013 101.461    .031 10406.7 10294.3  ?  o  
    5  12   5 107.737 107.344    .051 11607.3 11522.7  ?  o  
    5  12   6 158.287 154.163    .083 25054.7 23766.2  ?  o  
    5  12   7  26.332  26.778    .035 693.384 717.052  ?  o  
    5  12   8 139.652 138.782    .076 19502.6 19260.4  ?  o  
    5  12   9  12.601  10.502    .190 158.790 110.288  ?  o  
    5  12  10 112.548 110.771    .126 12667.0 12270.2  ?  o  
    5  12  11  24.420  26.114    .066 596.351 681.965  ?  o  
    5  12  12  58.601  59.062    .039 3434.06 3488.36  ?  o  
    5  12  13  80.733  80.979    .052 6517.76 6557.53  ?  o  
    5  12  14 112.351 112.997    .279 12622.7 12768.3  ?  o  
    5  12  15   2.359   4.392   4.636   5.564  19.293  ?  <  
    5  12  16  27.257  29.030    .109 742.961 842.737  ?  o  
    5  12  17  52.428  51.226    .183 2748.72 2624.09  ?  o  
    5  12  18  11.489   2.946    .909 131.996   8.680  ?  <  
    5  12  19  62.718  62.046    .114 3933.49 3849.66  ?  o  
    5  12  20  26.171  25.506   1.926 684.938 650.572  ?  o  
    5  12  21  13.473  13.560   1.564 181.531 183.865  ?  <  
    5  12  22  39.350  37.083    .413 1548.45 1375.14  ?  o  
    5  12  23  13.447  17.908   2.663 180.810 320.686  ?  <  
    5  13   1   3.251    .830    .236  10.568    .689  ?  <  
    5  13   2  91.372  90.178    .030 8348.84 8132.00  ?  o  
    5  13   3  59.131  56.947    .022 3496.44 3242.98  ?  o  
    5  13   4  82.161  80.931    .029 6750.45 6549.78  ?  o  
    5  13   5  44.219  42.066    .026 1955.36 1769.56  ?  o  
    5  13   6   8.497   6.967    .316  72.191  48.540  ?  o  
    5  13   7   3.750   3.234   2.167  14.063  10.460  ?  <  
    5  13   8  96.405  94.097    .043 9293.90 8854.28  ?  o  
    5  13   9   8.367   8.080    .378  70.008  65.289  ?  <  
    5  13  10  68.889  69.864    .035 4745.75 4880.97  ?  o  
    5  13  11  22.265  24.934    .093 495.748 621.680  ?  o  
    5  13  12  32.416  34.004    .055 1050.82 1156.26  ?  o  
    5  13  13  12.823   7.830    .284 164.419  61.303  ?  o  
    5  13  14  46.754  48.385    .058 2185.96 2341.07  ?  o  
    5  13  15   2.056   5.932   1.603   4.225  35.184  ?  <  
    5  13  16  59.796  60.821    .065 3575.55 3699.22  ?  o  
    5  13  17  12.005  10.943   2.041 144.109 119.757  ?  <  
    5  13  18  11.117  10.191    .669 123.596 103.853  ?  <  
    5  13  19  18.377  17.244    .509 337.710 297.340  ?  o  
    5  13  20  40.514  41.260    .255 1641.38 1702.40  ?  o  
    5  13  21    .778   4.961  15.768    .606  24.616  ?  <  
    5  13  22  20.683  19.303   1.445 427.799 372.600  ?  o  
    5  14   1   1.524   6.266   1.157   2.323  39.269  ?  <  
    5  14   2 189.374 184.187    .193 35862.6 33924.9  ?  o  
    5  14   3  94.168  95.304    .038 8867.56 9082.91  ?  o  
    5  14   4  14.981  13.835    .104 224.442 191.420  ?  o  
    5  14   5  10.824   7.852    .580 117.157  61.654  ?  <  
    5  14   6  64.466  64.387    .028 4155.92 4145.68  ?  o  
    5  14   7 181.418 179.141    .179 32912.6 32091.5  ?  o  
    5  14   8  23.613  25.883    .128 557.597 669.953  ?  o  
    5  14   9  15.177  16.942    .177 230.336 287.022  ?  o  
    5  14  10   5.660   7.458    .853  32.038  55.625  ?  <  
    5  14  11 101.640 102.059    .173 10330.6 10416.0  ?  o  
    5  14  12  56.982  58.691    .044 3246.99 3444.67  ?  o  
    5  14  13  32.766  32.992    .065 1073.59 1088.45  ?  o  
    5  14  14  23.656  23.143    .850 559.595 535.599  ?  o  
    5  14  15  54.583  56.143    .059 2979.36 3152.02  ?  o  
    5  14  16  81.381  82.373    .082 6622.93 6785.25  ?  o  
    5  14  17  34.767  33.998    .098 1208.73 1155.87  ?  o  
    5  14  18  32.019  30.828    .162 1025.20 950.352  ?  o  
    5  14  19   7.701    .481   1.509  59.303    .231  ?  <  
    5  14  20  67.693  69.264    .245 4582.35 4797.45  ?  o  
    5  14  21  34.843  39.214    .400 1214.02 1537.71  ?  o  
    5  14  22  21.731  10.262   1.340 472.236 105.312  ?  o  
    5  15   1  83.459  83.039    .052 6965.41 6895.47  ?  o  
    5  15   2   7.134   8.233    .478  50.891  67.783  ?  <  
    5  15   3  51.890  49.500    .038 2692.54 2450.22  ?  o  
    5  15   4  33.332  32.258    .134 1111.02 1040.59  ?  o  
    5  15   5  33.308  33.391    .054 1109.42 1114.97  ?  o  
    5  15   6  17.012  16.769    .279 289.412 281.190  ?  o  
    5  15   7  59.107  59.254    .031 3493.67 3511.08  ?  o  
    5  15   8  -1.126   4.913   2.968   1.267  24.139  ?  <  
    5  15   9  13.195  12.806    .148 174.109 163.988  ?  o  
    5  15  10   5.487   7.080    .451  30.108  50.130  ?  <  
    5  15  11  49.654  48.895    .044 2465.50 2390.75  ?  o  
    5  15  12  40.652  41.119    .045 1652.60 1690.74  ?  o  
    5  15  13  33.383  34.767    .165 1114.41 1208.72  ?  o  
    5  15  14  38.019  38.122    .155 1445.44 1453.31  ?  o  
    5  15  15  14.363  15.061    .207 206.297 226.833  ?  o  
    5  15  16    .957   6.056   5.900    .917  36.672  ?  <  
    5  15  17  17.255  19.511    .415 297.743 380.676  ?  o  
    5  15  18  15.100   9.547    .522 228.020  91.139  ?  o  
    5  15  19  55.714  53.505    .325 3104.03 2862.74  ?  o  
    5  15  20  14.745  12.817   2.014 217.405 164.271  ?  <  
    5  15  21  19.588  12.198    .995 383.677 148.797  ?  o  
    5  16   1 149.382 147.263    .143 22314.9 21686.4  ?  o  
    5  16   2  19.605  17.021    .209 384.353 289.706  ?  o  
    5  16   3  24.544  21.813    .095 602.407 475.801  ?  o  
    5  16   4  32.229  31.791    .171 1038.70 1010.70  ?  o  
    5  16   5  95.895  94.819    .062 9195.89 8990.66  ?  o  
    5  16   6  36.739  38.299    .078 1349.75 1466.83  ?  o  
    5  16   7  -3.113   2.080   3.709   9.689   4.326  ?  <  
    5  16   8  54.429  55.435    .042 2962.52 3072.99  ?  o  
    5  16   9   -.038   5.869   3.621    .001  34.446  ?  <  
    5  16  10  41.149  42.607    .094 1693.25 1815.35  ?  o  
    5  16  11  52.204  49.245    .137 2725.29 2425.05  ?  o  
    5  16  12  17.964  17.036    .220 322.713 290.234  ?  o  
    5  16  13  58.535  59.353    .199 3426.38 3522.82  ?  o  
    5  16  14  32.817  34.626    .092 1076.97 1198.96  ?  o  
    5  16  15  48.277  47.740    .082 2330.71 2279.10  ?  o  
    5  16  16   9.648   7.576   1.396  93.077  57.389  ?  <  
    5  16  17  24.808  28.890    .405 615.415 834.634  ?  o  
    5  16  18  21.638  23.339    .764 468.199 544.700  ?  o  
    5  16  19  70.157  71.026   1.299 4922.06 5044.65  ?  o  
    5  16  20  13.951  12.212   4.110 194.626 149.144  ?  <  
    5  17   1  52.353  52.453    .052 2740.87 2751.27  ?  o  
    5  17   2  62.717  62.764    .041 3933.42 3939.37  ?  o  
    5  17   3  32.136  33.021    .303 1032.70 1090.39  ?  o  
    5  17   4  44.442  44.435    .070 1975.09 1974.49  ?  o  
    5  17   5  29.961  28.971    .066 897.638 839.326  ?  o  
    5  17   6  26.356  26.927    .039 694.659 725.041  ?  o  
    5  17   7  63.092  62.369    .069 3980.55 3889.87  ?  o  
    5  17   8  64.349  63.781    .037 4140.85 4068.02  ?  o  
    5  17   9  16.493  15.376    .130 272.022 236.436  ?  o  
    5  17  10  48.593  48.763    .187 2361.31 2377.88  ?  o  
    5  17  11  -1.608   1.352   8.808   2.586   1.828  ?  <  
    5  17  12   -.303   2.131   4.928    .092   4.542  ?  <  
    5  17  13   7.770   1.097   1.091  60.366   1.204  ?  <  
    5  17  14  36.267  37.040    .104 1315.27 1371.96  ?  o  
    5  17  15   8.177   8.883   1.008  66.861  78.909  ?  <  
    5  17  16  18.979  22.418    .355 360.199 502.552  ?  o  
    5  17  17  11.235    .403   1.332 126.215    .163  ?  <  
    5  17  18  12.645   7.459   4.096 159.904  55.642  ?  <  
    5  17  19    .145   5.599  12.788    .021  31.352  ?  <  
    5  18   1  77.808  77.653    .189 6054.13 6029.94  ?  o  
    5  18   2 118.426 115.075    .098 14024.8 13242.3  ?  o  
    5  18   3  17.912  19.337    .173 320.834 373.931  ?  o  
    5  18   4  28.586  29.828    .103 817.171 889.738  ?  o  
    5  18   5  42.977  44.673    .100 1847.03 1995.68  ?  o  
    5  18   6  52.624  52.500    .050 2769.29 2756.23  ?  o  
    5  18   7  24.103  24.942    .051 580.938 622.115  ?  o  
    5  18   8  27.504  27.836    .252 756.481 774.869  ?  o  
    5  18   9   8.341   6.542    .341  69.566  42.803  ?  o  
    5  18  10  14.384  14.961    .136 206.913 223.832  ?  o  
    5  18  11  16.588  19.103    .116 275.148 364.909  ?  o  
    5  18  12  38.502  41.778    .207 1482.43 1745.38  ?  o  
    5  18  13  57.063  56.697    .095 3256.21 3214.55  ?  o  
    5  18  14  17.457  16.264    .253 304.752 264.509  ?  o  
    5  18  15  29.969  32.678    .159 898.144 1067.85  ?  o  
    5  18  16  73.556  74.228    .188 5410.47 5509.79  ?  o  
    5  18  17  22.875  19.330   1.855 523.274 373.641  ?  o  
    5  18  18  22.410  28.333    .547 502.205 802.740  ?  o  
    5  19   1  24.662  23.428    .103 608.196 548.861  ?  o  
    5  19   2   5.704   8.647    .614  32.530  74.776  ?  <  
    5  19   3  13.930  13.173    .453 194.031 173.536  ?  o  
    5  19   4  11.760  12.663    .338 138.301 160.346  ?  o  
    5  19   5  55.168  57.838    .079 3043.54 3345.28  ?  o  
    5  19   6  15.350  11.314    .174 235.620 128.017  ?  o  
    5  19   7  81.017  81.394    .196 6563.73 6625.05  ?  o  
    5  19   8  12.743  12.512    .188 162.385 156.551  ?  o  
    5  19   9  18.484  17.857    .174 341.644 318.856  ?  o  
    5  19  10   4.313   6.200   1.573  18.600  38.438  ?  <  
    5  19  11  32.274  34.314    .102 1041.61 1177.45  ?  o  
    5  19  12  15.818  16.497    .288 250.207 272.154  ?  o  
    5  19  13  42.988  44.791    .129 1847.96 2006.21  ?  o  
    5  19  14   1.078   4.855   8.344   1.161  23.575  ?  <  
    5  19  15  17.986  16.988    .582 323.497 288.585  ?  o  
    5  19  16    .782   2.262  17.622    .612   5.119  ?  <  
    5  19  17  28.352  25.002    .657 803.815 625.085  ?  o  
    5  20   1  75.661  76.430    .079 5724.56 5841.48  ?  o  
    5  20   2  87.264  86.302    .113 7615.01 7448.01  ?  o  
    5  20   3  55.982  54.724    .068 3134.03 2994.75  ?  o  
    5  20   4  15.614  14.755    .186 243.796 217.716  ?  o  
    5  20   5  69.334  68.635    .088 4807.19 4710.83  ?  o  
    5  20   6  59.848  60.814    .089 3581.73 3698.40  ?  o  
    5  20   7  10.335   8.536    .450 106.803  72.866  ?  o  
    5  20   8  19.153  19.743    .166 366.821 389.784  ?  o  
    5  20   9   -.046   5.980   6.305    .002  35.761  ?  <  
    5  20  10  24.969  26.040    .286 623.432 678.073  ?  o  
    5  20  11  16.002   8.382    .553 256.055  70.250  ?  o  
    5  20  12  47.379  48.554    .221 2244.73 2357.52  ?  o  
    5  20  13  53.320  53.752    .227 2843.01 2889.23  ?  o  
    5  20  14  11.018   1.990   3.946 121.396   3.960  ?  <  
    5  20  15  27.346  28.461    .525 747.821 810.004  ?  o  
    5  20  16  52.315  55.041    .328 2736.85 3029.47  ?  o  
    5  21   1   5.723   4.923   1.406  32.757  24.239  ?  <  
    5  21   2  29.639  30.038    .081 878.447 902.254  ?  o  
    5  21   3  20.645  21.776    .127 426.197 474.179  ?  o  
    5  21   4  22.217  24.279    .178 493.587 589.462  ?  o  
    5  21   5  17.990  19.390    .189 323.643 375.990  ?  o  
    5  21   6  12.020  13.368    .435 144.475 178.702  ?  o  
    5  21   7  13.875  11.118    .361 192.521 123.618  ?  o  
    5  21   8  28.522  33.038   1.244 813.501 1091.50  ?  o  
    5  21   9   8.683   7.492   1.124  75.394  56.136  ?  <  
    5  21  10  35.775  38.248   1.208 1279.83 1462.95  ?  o  
    5  21  11   -.883    .682   9.953    .780    .466  ?  <  
    5  21  12  10.945   6.187   1.472 119.785  38.281  ?  <  
    5  21  13   1.304   9.228  14.319   1.700  85.162  ?  <  
    5  21  14  27.862  28.747   1.089 776.311 826.419  ?  o  
    5  21  15   8.305    .013   7.505  68.973    .000  ?  <  
    5  22   1  33.273  28.922    .211 1107.07 836.468  ?  o  
    5  22   2  71.165  71.359   1.058 5064.48 5092.15  ?  o  
    5  22   3  55.737  56.888    .225 3106.63 3236.28  ?  o  
    5  22   4  39.740  42.092    .452 1579.27 1771.77  ?  o  
    5  22   5  37.914  39.765    .106 1437.48 1581.23  ?  o  
    5  22   6   -.185   3.354  17.616    .034  11.251  ?  <  
    5  22   7  34.557  34.597    .540 1194.18 1196.94  ?  o  
    5  22   8  28.195  27.584   1.601 794.975 760.871  ?  o  
    5  22   9  19.292   7.563   8.817 372.171  57.199  ?  <  
    5  22  10  32.673  28.767   3.617 1067.50 827.519  ?  o  
    5  22  11  37.208  33.532   3.936 1384.44 1124.39  ?  o  
    5  22  12  27.582  27.763   1.025 760.751 770.784  ?  o  
    5  22  13   7.170  12.470   8.710  51.413 155.498  ?  <  
    5  23   1  19.435  10.910    .632 377.715 119.036  ?  o  
    5  23   2  37.246  34.999    .368 1387.27 1224.94  ?  o  
    5  23   3   -.689   4.584  11.589    .475  21.014  ?  <  
    5  23   4  17.451  19.354   1.175 304.552 374.573  ?  o  
    5  23   5  29.722  24.653    .881 883.395 607.785  ?  o  
    5  23   6  10.426   5.207   7.131 108.707  27.109  ?  <  
    5  23   7  25.925  28.043    .838 672.095 786.396  ?  o  
    5  23   8  20.144  15.985   2.467 405.761 255.506  ?  <  
    5  23   9  16.761   2.136   2.213 280.936   4.562  ?  <  
    5  23  10    .940  14.784  17.524    .883 218.555  ?  <  
    5  23  11  39.054  35.262    .647 1525.18 1243.41  ?  o  
    5  23  12  14.470  16.169   2.876 209.393 261.424  ?  <  
    5  24   1  14.183  12.713   1.448 201.152 161.632  ?  <  
    5  24   2  36.097  37.446    .725 1303.01 1402.17  ?  o  
    5  24   3  12.513  11.629   2.846 156.582 135.232  ?  <  
    5  24   4   -.642   4.905  13.907    .412  24.059  ?  <  
    5  24   5  29.991  26.879    .909 899.439 722.476  ?  o  
    5  24   6  22.644  23.790   4.640 512.740 565.971  ?  <  
    5  24   7  62.682  58.511    .366 3929.04 3423.56  ?  o  
    5  24   8   1.623   2.400  16.462   2.633   5.762  ?  <  
    5  24   9    .473   1.512  21.345    .223   2.286  ?  <  
    5  25   1   2.162   9.228  14.015   4.676  85.159  ?  <  
    5  25   2  11.597  16.209   3.759 134.498 262.719  ?  <  
    5  25   3  13.714   9.375   2.558 188.083  87.893  ?  <  
    5  25   4  27.188  23.463   1.086 739.190 550.517  ?  o  
    5  25   5   1.857  14.941  15.043   3.448 223.228  ?  <  
    5  25   6  17.393   7.878   2.814 302.520  62.067  ?  <  
    6   0   0   8.695  18.405   7.417  75.608 338.727  ?  <  
    6   0   2  37.081  34.727    .068 1374.97 1205.96  ?  o  
    6   0   4  41.572  32.645    .062 1728.20 1065.67  ?  o  
    6   0   6 121.304 112.528    .102 14714.6 12662.6  ?  o  
    6   0   8 135.887 126.832    .118 18465.2 16086.4  ?  o  
    6   0  10 207.852 209.029    .352 43202.6 43693.1  ?  o  
    6   0  12  21.612  21.443    .190 467.096 459.806  ?  o  
    6   0  14  47.048  52.205    .097 2213.47 2725.39  ?  o  
    6   0  16  16.492  16.748    .219 271.995 280.486  ?  o  
    6   0  18  90.654  93.671    .133 8218.21 8774.30  ?  o  
    6   0  20   1.051  23.616  14.834   1.105 557.703  ?  <  
    6   0  22  95.833  93.554    .429 9183.98 8752.27  ?  o  
    6   0  24  14.957    .125   1.437 223.712    .016  ?  <  
    6   1   0  47.295  65.131    .067 2236.80 4241.99  ?  o  
    6   1   1  22.396  24.838    .087 501.599 616.921  ?  o  
    6   1   2  44.864  45.624    .041 2012.82 2081.51  ?  o  
    6   1   3  16.206  15.997    .085 262.624 255.914  ?  o  
    6   1   4  42.975  47.382    .029 1846.88 2245.04  ?  o  
    6   1   5 130.389 132.627    .043 17001.4 17589.9  ?  o  
    6   1   6 175.188 177.916    .084 30690.8 31654.1  ?  o  
    6   1   7  81.819  79.668    .206 6694.43 6347.06  ?  o  
    6   1   8 180.698 177.260    .110 32651.6 31421.1  ?  o  
    6   1   9 236.358 239.134    .192 55864.9 57185.1  ?  o  
    6   1  10  14.906  25.533    .656 222.183 651.927  ?  <  
    6   1  11  60.795  65.405    .040 3696.01 4277.77  ?  o  
    6   1  12 146.816 144.926    .078 21554.9 21003.5  ?  o  
    6   1  13 234.338 229.708    .201 54914.3 52765.8  ?  o  
    6   1  14  60.998  62.079    .039 3720.71 3853.79  ?  o  
    6   1  15  52.585  50.262    .043 2765.18 2526.25  ?  o  
    6   1  16  70.469  69.732    .038 4965.87 4862.51  ?  o  
    6   1  17  48.797  50.196    .056 2381.18 2519.61  ?  o  
    6   1  18  65.953  67.039    .126 4349.77 4494.23  ?  o  
    6   1  19  11.681  15.988   2.859 136.449 255.608  ?  <  
    6   1  20   3.829  20.233   9.512  14.662 409.393  ?  <  
    6   1  21  50.374  50.354    .176 2537.52 2535.53  ?  o  
    6   1  22  10.212  15.066  12.190 104.279 226.985  ?  <  
    6   1  23  70.234  70.581    .183 4932.84 4981.73  ?  o  
    6   1  24  28.619  30.678    .520 819.059 941.167  ?  o  
    6   1  25   1.175   1.747   9.512   1.381   3.053  ?  <  
    6   2   0   -.814   7.741   1.854    .662  59.929  ?  <  
    6   2   1 186.944 191.314    .117 34948.0 36601.1  ?  o  
    6   2   2   9.188  16.793    .417  84.420 282.019  ?  <  
    6   2   3   6.045  11.324    .997  36.543 128.241  ?  <  
    6   2   4  82.433  84.566    .023 6795.27 7151.42  ?  o  
    6   2   5  31.732  31.822    .186 1006.90 1012.61  ?  o  
    6   2   6  34.889  30.237    .039 1217.24 914.257  ?  o  
    6   2   7   9.396   7.974   1.193  88.292  63.585  ?  <  
    6   2   8  15.689  20.276    .263 246.150 411.104  ?  o  
    6   2   9 112.104 112.231    .049 12567.4 12595.8  ?  o  
    6   2  10  50.848  48.256    .289 2585.47 2328.60  ?  o  
    6   2  11  80.043  76.581    .035 6406.92 5864.71  ?  o  
    6   2  12  14.589  16.929    .381 212.831 286.588  ?  o  
    6   2  13  80.753  80.138    .042 6521.03 6422.06  ?  o  
    6   2  14   3.303   9.735  13.444  10.911  94.768  ?  <  
    6   2  15  74.134  71.695    .041 5495.85 5140.18  ?  o  
    6   2  16  47.415  50.102    .046 2248.23 2510.22  ?  o  
    6   2  17 134.690 132.386    .144 18141.3 17526.1  ?  o  
    6   2  18   3.078   4.031   6.589   9.472  16.251  ?  <  
    6   2  19  23.725  23.623    .301 562.877 558.055  ?  o  
    6   2  20  11.253  12.044   1.328 126.628 145.054  ?  <  
    6   2  21  33.046  36.218    .258 1092.07 1311.74  ?  o  
    6   2  22  25.071  25.426   2.449 628.531 646.468  ?  o  
    6   2  23  37.816  38.770    .284 1430.05 1503.14  ?  o  
    6   2  24   9.307   5.090   1.855  86.618  25.907  ?  <  
    6   2  25  10.285   2.933   2.279 105.790   8.602  ?  <  
    6   3   0  59.361  64.183    .048 3523.76 4119.49  ?  o  
    6   3   1  52.856  63.331    .040 2793.73 4010.76  ?  o  
    6   3   2 238.730 241.312    .187 56992.1 58231.5  ?  o  
    6   3   3 287.788 295.712    .247 82822.2 87445.6  ?  o  
    6   3   4 176.329 174.951    .090 31092.0 30607.9  ?  o  
    6   3   5 122.220 119.962    .044 14937.7 14390.9  ?  o  
    6   3   6 205.803 207.994    .139 42354.9 43261.5  ?  o  
    6   3   7 135.475 135.556    .253 18353.4 18375.4  ?  o  
    6   3   8 164.983 167.034    .089 27219.3 27900.4  ?  o  
    6   3   9 152.112 151.425    .112 23138.1 22929.5  ?  o  
    6   3  10 210.211 212.810    .426 44188.5 45288.1  ?  o  
    6   3  11 109.305 111.702    .105 11947.6 12477.3  ?  o  
    6   3  12 238.648 236.639    .192 56952.9 55998.0  ?  o  
    6   3  13  13.962  12.866    .205 194.926 165.528  ?  o  
    6   3  14  56.940  56.316    .067 3242.19 3171.52  ?  o  
    6   3  15 122.326 119.123    .064 14963.6 14190.3  ?  o  
    6   3  16  52.259  53.259    .045 2731.02 2836.51  ?  o  
    6   3  17  67.195  68.990    .130 4515.16 4759.63  ?  o  
    6   3  18  21.911  21.799    .199 480.106 475.186  ?  o  
    6   3  19  73.258  71.821    .109 5366.68 5158.31  ?  o  
    6   3  20  27.349  22.139   2.393 747.993 490.116  ?  o  
    6   3  21  40.026  41.250    .327 1602.08 1701.59  ?  o  
    6   3  22  43.896  45.636    .198 1926.86 2082.65  ?  o  
    6   3  23  39.366  37.647    .476 1549.66 1417.31  ?  o  
    6   3  24  49.894  49.588    .235 2489.43 2458.93  ?  o  
    6   3  25   1.469   6.965  11.589   2.158  48.506  ?  <  
    6   4   0  39.653  32.991    .049 1572.38 1088.39  ?  o  
    6   4   1  73.349  68.852    .024 5380.02 4740.63  ?  o  
    6   4   2  62.298  60.320    .022 3881.05 3638.53  ?  o  
    6   4   3  73.673  72.922    .090 5427.75 5317.56  ?  o  
    6   4   4  64.841  50.602    .063 4204.42 2560.58  ?  o  
    6   4   5 105.605 105.690    .033 11152.5 11170.4  ?  o  
    6   4   6  54.034  46.828    .026 2919.68 2192.87  ?  o  
    6   4   7  12.689  15.591   1.242 161.022 243.078  ?  <  
    6   4   8  64.216  61.265    .031 4123.64 3753.42  ?  o  
    6   4   9  66.983  67.873    .050 4486.74 4606.69  ?  o  
    6   4  10  98.207  91.831    .038 9644.70 8432.92  ?  o  
    6   4  11  30.267  27.231    .065 916.099 741.526  ?  o  
    6   4  12   1.262   2.633   9.735   1.594   6.931  ?  <  
    6   4  13  96.573  94.561    .082 9326.39 8941.80  ?  o  
    6   4  14  19.043  17.866    .193 362.649 319.184  ?  o  
    6   4  15  10.190   4.318    .644 103.834  18.645  ?  <  
    6   4  16    .924    .190   4.636    .854    .036  ?  <  
    6   4  17  37.891  38.820    .052 1435.74 1506.95  ?  o  
    6   4  18  31.189  32.123    .114 972.748 1031.88  ?  o  
    6   4  19  55.784  57.262    .079 3111.80 3278.94  ?  o  
    6   4  20  29.425  28.211    .184 865.830 795.873  ?  o  
    6   4  21  23.866  22.250    .377 569.566 495.076  ?  o  
    6   4  22  24.828  26.216    .341 616.437 687.259  ?  o  
    6   4  23  42.305  41.304    .244 1789.69 1706.05  ?  o  
    6   4  24  15.092  10.637   1.770 227.760 113.136  ?  <  
    6   4  25  24.132  22.955    .727 582.346 526.918  ?  o  
    6   5   0 212.134 216.744    .255 45001.0 46978.0  ?  o  
    6   5   1 131.675 126.501    .061 17338.2 16002.5  ?  o  
    6   5   2  57.406  57.846    .020 3295.45 3346.13  ?  o  
    6   5   3  13.921   8.677    .420 193.807  75.288  ?  o  
    6   5   4 187.295 190.670    .094 35079.4 36355.1  ?  o  
    6   5   5 261.755 265.876    .191 68515.6 70690.1  ?  o  
    6   5   6 186.393 186.965    .096 34742.2 34955.9  ?  o  
    6   5   7  12.061  13.871    .315 145.457 192.402  ?  o  
    6   5   8  74.695  74.987    .138 5579.33 5623.08  ?  o  
    6   5   9 232.490 231.878    .157 54051.7 53767.4  ?  o  
    6   5  10  33.118  33.614    .067 1096.82 1129.89  ?  o  
    6   5  11  38.020  34.134    .160 1445.51 1165.15  ?  o  
    6   5  12  88.714  87.841    .037 7870.14 7716.10  ?  o  
    6   5  13 102.692 102.944    .068 10545.6 10597.5  ?  o  
    6   5  14  95.340  95.023    .049 9089.65 9029.39  ?  o  
    6   5  15  40.485  40.035    .182 1639.05 1602.77  ?  o  
    6   5  16   1.385   7.244   4.636   1.919  52.479  ?  <  
    6   5  17  36.196  37.203    .042 1310.12 1384.05  ?  o  
    6   5  18 105.173 104.544    .076 11061.4 10929.4  ?  o  
    6   5  19  17.350  18.548    .596 301.031 344.044  ?  o  
    6   5  20  67.180  65.561    .091 4513.16 4298.21  ?  o  
    6   5  21  27.773  23.847    .262 771.349 568.656  ?  o  
    6   5  22  46.132  47.845    .168 2128.20 2289.16  ?  o  
    6   5  23  72.031  69.979    .197 5188.44 4897.10  ?  o  
    6   5  24  71.697  71.399    .236 5140.41 5097.77  ?  o  
    6   5  25  17.161  15.192   1.966 294.517 230.793  ?  <  
    6   6   0  22.370  26.696    .279 500.424 712.694  ?  o  
    6   6   1  17.963  13.842    .162 322.677 191.603  ?  o  
    6   6   2  61.787  57.657    .025 3817.62 3324.31  ?  o  
    6   6   3  86.797  82.848    .034 7533.77 6863.77  ?  o  
    6   6   4 174.431 168.824    .085 30426.3 28501.5  ?  o  
    6   6   5 129.686 130.209    .050 16818.4 16954.4  ?  o  
    6   6   6  39.416  41.996    .027 1553.60 1763.70  ?  o  
    6   6   7  61.022  58.698    .027 3723.66 3445.49  ?  o  
    6   6   8  74.150  74.161    .028 5498.28 5499.91  ?  o  
    6   6   9  16.880  11.220    .323 284.931 125.888  ?  o  
    6   6  10  80.533  77.185    .034 6485.50 5957.53  ?  o  
    6   6  11  39.963  40.462    .051 1597.07 1637.16  ?  o  
    6   6  12  33.895  33.530    .063 1148.86 1124.23  ?  o  
    6   6  13  13.205   9.894    .977 174.373  97.892  ?  <  
    6   6  14  82.411  82.991    .048 6791.51 6887.55  ?  o  
    6   6  15  35.473  37.598    .063 1258.34 1413.62  ?  o  
    6   6  16  13.107  14.776    .252 171.797 218.325  ?  o  
    6   6  17  13.366  14.359    .221 178.642 206.185  ?  o  
    6   6  18  66.474  68.055    .062 4418.78 4631.52  ?  o  
    6   6  19    .447   9.805  14.371    .199  96.132  ?  <  
    6   6  20   5.780   4.548   1.913  33.413  20.686  ?  <  
    6   6  21    .167   9.661   8.510    .028  93.338  ?  <  
    6   6  22  46.403  48.878    .800 2153.24 2389.03  ?  o  
    6   6  23  16.107  18.757   2.861 259.425 351.818  ?  <  
    6   6  24  12.399   6.872   2.756 153.727  47.222  ?  <  
    6   6  25  11.145   9.588   3.004 124.215  91.937  ?  <  
    6   7   0  63.218  67.321    .061 3996.55 4532.11  ?  o  
    6   7   1 221.656 226.270    .156 49131.5 51198.1  ?  o  
    6   7   2  94.115  90.128    .130 8857.70 8123.00  ?  o  
    6   7   3 207.067 208.576    .129 42876.9 43503.9  ?  o  
    6   7   4  40.293  38.426    .029 1623.55 1476.54  ?  o  
    6   7   5  44.559  41.503    .033 1985.50 1722.50  ?  o  
    6   7   6  37.320  37.526    .042 1392.79 1408.17  ?  o  
    6   7   7 100.681 104.971    .037 10136.6 11018.9  ?  o  
    6   7   8  67.692  67.152    .079 4582.20 4509.40  ?  o  
    6   7   9  88.118  85.902    .037 7764.78 7379.13  ?  o  
    6   7  10  16.876  16.101    .270 284.797 259.235  ?  o  
    6   7  11  38.374  40.366    .069 1472.59 1629.44  ?  o  
    6   7  12  89.470  89.103    .042 8004.83 7939.37  ?  o  
    6   7  13  41.592  40.273    .057 1729.93 1621.94  ?  o  
    6   7  14  27.575  28.118    .069 760.388 790.611  ?  o  
    6   7  15 108.862 108.656    .068 11850.9 11806.1  ?  o  
    6   7  16  16.404  19.454    .199 269.082 378.451  ?  o  
    6   7  17 141.659 140.893    .391 20067.2 19850.8  ?  o  
    6   7  18   5.294    .644    .927  28.026    .415  ?  <  
    6   7  19  43.930  45.625    .081 1929.89 2081.68  ?  o  
    6   7  20  -1.441   3.440   6.305   2.078  11.834  ?  <  
    6   7  21 119.402 117.654    .281 14256.9 13842.5  ?  o  
    6   7  22  10.060  11.219   2.133 101.200 125.874  ?  <  
    6   7  23  16.584  16.578   1.086 275.016 274.845  ?  o  
    6   7  24  20.770  18.140   1.579 431.373 329.060  ?  o  
    6   8   0  46.463  56.929    .054 2158.83 3240.90  ?  o  
    6   8   1  35.394  35.282    .049 1252.76 1244.85  ?  o  
    6   8   2  24.404  28.414    .050 595.531 807.369  ?  o  
    6   8   3  38.456  41.619    .037 1478.86 1732.12  ?  o  
    6   8   4  55.718  57.261    .031 3104.52 3278.78  ?  o  
    6   8   5 104.310 108.439    .045 10880.6 11759.0  ?  o  
    6   8   6  88.652  85.109    .032 7859.25 7243.47  ?  o  
    6   8   7  31.003  30.126    .039 961.164 907.551  ?  o  
    6   8   8  13.050   7.884    .773 170.300  62.150  ?  <  
    6   8   9 104.625 103.025    .043 10946.3 10614.2  ?  o  
    6   8  10  15.207  15.722    .651 231.260 247.171  ?  o  
    6   8  11  18.435  17.412    .190 339.864 303.178  ?  o  
    6   8  12  71.652  69.109    .070 5133.98 4775.99  ?  o  
    6   8  13  96.455  95.498    .123 9303.57 9119.77  ?  o  
    6   8  14  -2.644   3.407   6.027   6.992  11.610  ?  <  
    6   8  15  14.332  16.473    .742 205.403 271.365  ?  o  
    6   8  16  26.158  27.225    .088 684.220 741.191  ?  o  
    6   8  17  59.341  59.247    .045 3521.40 3510.18  ?  o  
    6   8  18  16.755  17.209    .256 280.731 296.155  ?  o  
    6   8  19  53.501  52.147    .074 2862.37 2719.28  ?  o  
    6   8  20   5.699   9.113   1.651  32.484  83.055  ?  <  
    6   8  21   2.215  11.102  23.642   4.907 123.254  ?  <  
    6   8  22  26.638  24.661    .447 709.606 608.145  ?  o  
    6   8  23  35.061  41.399    .548 1229.31 1713.89  ?  o  
    6   8  24  15.191   1.977  10.984 230.767   3.908  ?  <  
    6   9   0 300.809 308.460    .436 90486.1 95147.6  ?  o  
    6   9   1 116.118 111.754    .046 13483.5 12489.0  ?  o  
    6   9   2  69.443  72.874    .028 4822.39 5310.59  ?  o  
    6   9   3  37.050  39.434    .110 1372.68 1555.05  ?  o  
    6   9   4 267.228 268.048    .207 71410.9 71849.7  ?  o  
    6   9   5  57.380  55.346    .026 3292.45 3063.19  ?  o  
    6   9   6  73.551  73.710    .028 5409.79 5433.21  ?  o  
    6   9   7  32.261  32.692    .044 1040.75 1068.78  ?  o  
    6   9   8  83.988  82.141    .041 7053.92 6747.22  ?  o  
    6   9   9  45.091  45.466    .030 2033.17 2067.12  ?  o  
    6   9  10   8.378   7.443   2.165  70.190  55.403  ?  <  
    6   9  11  15.583  15.229    .223 242.824 231.915  ?  o  
    6   9  12  55.189  54.130    .039 3045.80 2930.02  ?  o  
    6   9  13   5.220   3.847   1.061  27.247  14.798  ?  <  
    6   9  14 107.834 106.152    .064 11628.1 11268.2  ?  o  
    6   9  15  71.243  72.613    .044 5075.63 5272.65  ?  o  
    6   9  16  14.558  16.115    .310 211.950 259.695  ?  o  
    6   9  17  38.043  38.924    .061 1447.28 1515.04  ?  o  
    6   9  18 176.155 171.646    .273 31030.5 29462.4  ?  o  
    6   9  19  48.519  48.207    .069 2354.13 2323.89  ?  o  
    6   9  20  67.378  66.727    .180 4539.74 4452.50  ?  o  
    6   9  21  22.929  22.279    .572 525.742 496.357  ?  o  
    6   9  22  81.587  80.533    .788 6656.38 6485.59  ?  o  
    6   9  23  13.214   7.588   1.931 174.608  57.574  ?  <  
    6   9  24  58.515  56.475   4.104 3423.98 3189.45  ?  o  
    6  10   0  47.096  47.720    .052 2218.07 2277.18  ?  o  
    6  10   1  16.140  12.447    .765 260.513 154.929  ?  <  
    6  10   2  35.333  34.741    .036 1248.44 1206.91  ?  o  
    6  10   3 101.580  98.559    .042 10318.5 9713.81  ?  o  
    6  10   4   8.137   2.271    .153  66.206   5.155  ?  o  
    6  10   5  89.042  87.620    .033 7928.42 7677.19  ?  o  
    6  10   6  45.528  46.626    .043 2072.81 2174.02  ?  o  
    6  10   7  13.607  16.868    .366 185.147 284.513  ?  o  
    6  10   8  14.183  16.287    .270 201.157 265.267  ?  o  
    6  10   9  55.929  56.894    .030 3128.08 3236.94  ?  o  
    6  10  10   9.201   6.865    .484  84.652  47.132  ?  o  
    6  10  11  27.824  28.822    .062 774.174 830.727  ?  o  
    6  10  12  22.310  20.000    .098 497.756 400.020  ?  o  
    6  10  13  61.248  62.882    .042 3751.32 3954.13  ?  o  
    6  10  14  29.297  29.842    .061 858.295 890.549  ?  o  
    6  10  15  33.600  34.263    .060 1128.99 1173.92  ?  o  
    6  10  16   6.871   9.261    .716  47.213  85.770  ?  <  
    6  10  17  40.095  41.035    .055 1607.59 1683.87  ?  o  
    6  10  18  36.707  34.793    .122 1347.40 1210.58  ?  o  
    6  10  19  10.390  17.925   1.624 107.958 321.308  ?  <  
    6  10  20  10.857  15.335   1.630 117.875 235.164  ?  <  
    6  10  21  13.625    .620   6.305 185.634    .384  ?  <  
    6  10  22  -1.532   1.596  16.192   2.346   2.547  ?  <  
    6  10  23  38.946  38.652    .713 1516.81 1493.96  ?  o  
    6  11   0  24.303  31.248    .155 590.650 976.468  ?  o  
    6  11   1 177.906 178.902    .106 31650.5 32005.9  ?  o  
    6  11   2  40.021  34.028    .030 1601.70 1157.91  ?  o  
    6  11   3 298.912 294.222    .510 89348.2 86566.6  ?  o  
    6  11   4 110.547 105.273    .050 12220.7 11082.4  ?  o  
    6  11   5  21.851  20.097    .471 477.485 403.881  ?  o  
    6  11   6   2.954   6.754   1.122   8.727  45.617  ?  <  
    6  11   7  83.872  84.104    .030 7034.47 7073.50  ?  o  
    6  11   8  22.674  22.141    .351 514.093 490.226  ?  o  
    6  11   9   7.470   4.761    .225  55.804  22.670  ?  o  
    6  11  10  61.110  58.751    .052 3734.49 3451.68  ?  o  
    6  11  11  88.350  88.707    .058 7805.72 7868.86  ?  o  
    6  11  12  23.368  22.765    .105 546.045 518.237  ?  o  
    6  11  13  27.846  28.346    .081 775.382 803.483  ?  o  
    6  11  14   4.422   3.272   3.737  19.558  10.706  ?  <  
    6  11  15 128.088 127.134    .135 16406.5 16163.1  ?  o  
    6  11  16  25.887  27.421    .097 670.130 751.911  ?  o  
    6  11  17 117.325 117.401    .141 13765.1 13783.0  ?  o  
    6  11  18  63.090  62.901    .074 3980.36 3956.53  ?  o  
    6  11  19  45.363  44.710    .176 2057.77 1999.01  ?  o  
    6  11  20  24.806  26.195    .504 615.351 686.202  ?  o  
    6  11  21  88.028  85.248    .587 7748.90 7267.15  ?  o  
    6  11  22  42.668  36.976    .477 1820.56 1367.23  ?  o  
    6  11  23  -1.666   1.159  13.830   2.775   1.344  ?  <  
    6  12   0 110.576 104.897    .087 12227.0 11003.4  ?  o  
    6  12   1  65.679  65.679    .026 4313.67 4313.72  ?  o  
    6  12   2  25.024  21.259    .049 626.204 451.936  ?  o  
    6  12   3  45.824  43.247    .056 2099.86 1870.31  ?  o  
    6  12   4 116.152 113.535    .052 13491.4 12890.2  ?  o  
    6  12   5   5.894   3.680   1.114  34.734  13.543  ?  <  
    6  12   6  43.509  44.308    .034 1893.00 1963.24  ?  o  
    6  12   7  39.516  40.229    .195 1561.51 1618.34  ?  o  
    6  12   8  53.783  51.507    .076 2892.66 2652.99  ?  o  
    6  12   9  27.946  30.435    .247 780.963 926.275  ?  o  
    6  12  10  12.139   5.922    .933 147.348  35.065  ?  <  
    6  12  11  17.706  25.276    .597 313.513 638.871  ?  o  
    6  12  12  79.729  78.508    .054 6356.79 6163.57  ?  o  
    6  12  13  56.300  58.033    .152 3169.67 3367.84  ?  o  
    6  12  14  30.941  29.908    .083 957.345 894.488  ?  o  
    6  12  15  11.716  14.951    .513 137.265 223.534  ?  o  
    6  12  16  11.716  11.466    .351 137.272 131.461  ?  o  
    6  12  17  18.469  18.796    .281 341.110 353.285  ?  o  
    6  12  18  47.664  48.293    .255 2271.86 2332.22  ?  o  
    6  12  19   4.264   8.840   3.472  18.186  78.139  ?  <  
    6  12  20  13.352  11.999   1.287 178.263 143.972  ?  <  
    6  12  21   8.186   7.067   3.154  67.005  49.936  ?  <  
    6  12  22  37.238  36.501   1.514 1386.67 1332.36  ?  o  
    6  13   0 238.493 230.576    .466 56879.1 53165.3  ?  o  
    6  13   1  58.328  55.392    .079 3402.11 3068.33  ?  o  
    6  13   2 110.153 106.807    .056 12133.6 11407.7  ?  o  
    6  13   3  60.787  60.622    .028 3695.03 3675.05  ?  o  
    6  13   4  77.159  75.916    .039 5953.47 5763.23  ?  o  
    6  13   5  47.158  47.522    .025 2223.90 2258.30  ?  o  
    6  13   6 126.346 124.280    .097 15963.3 15445.5  ?  o  
    6  13   7  15.642  16.257    .198 244.674 264.276  ?  o  
    6  13   8  50.361  50.538    .032 2536.25 2554.05  ?  o  
    6  13   9  60.804  58.170    .344 3697.17 3383.70  ?  o  
    6  13  10  32.744  34.305    .053 1072.18 1176.84  ?  o  
    6  13  11   8.624  10.041    .624  74.373 100.822  ?  <  
    6  13  12  73.085  74.075    .062 5341.46 5487.17  ?  o  
    6  13  13  75.200  77.376    .110 5654.98 5987.03  ?  o  
    6  13  14 102.962 100.767    .176 10601.1 10154.0  ?  o  
    6  13  15  12.846  10.540    .285 165.023 111.102  ?  o  
    6  13  16  11.174  10.800    .931 124.860 116.638  ?  <  
    6  13  17  55.166  54.347    .171 3043.34 2953.61  ?  o  
    6  13  18  87.932  88.506    .127 7732.01 7833.31  ?  o  
    6  13  19  17.269  18.234    .753 298.204 332.461  ?  o  
    6  13  20  40.884  38.308    .473 1671.50 1467.47  ?  o  
    6  13  21  35.766  36.234    .395 1279.18 1312.87  ?  o  
    6  13  22  24.830  21.009   1.421 616.538 441.385  ?  o  
    6  14   0  43.153  44.005    .084 1862.15 1936.44  ?  o  
    6  14   1  50.079  49.745    .032 2507.94 2474.60  ?  o  
    6  14   2  52.283  51.277    .111 2733.51 2629.33  ?  o  
    6  14   3  74.233  75.119    .041 5510.53 5642.87  ?  o  
    6  14   4  50.054  49.230    .031 2505.44 2423.59  ?  o  
    6  14   5  59.577  58.592    .026 3549.38 3433.07  ?  o  
    6  14   6   7.062    .018    .375  49.878    .000  ?  o  
    6  14   7  28.409  27.441    .261 807.088 752.984  ?  o  
    6  14   8  50.714  50.018    .038 2571.91 2501.80  ?  o  
    6  14   9  55.902  56.473    .045 3125.04 3189.19  ?  o  
    6  14  10   8.555  12.309   1.325  73.183 151.505  ?  <  
    6  14  11  11.350  15.673    .294 128.816 245.654  ?  o  
    6  14  12   1.423   6.148   5.099   2.026  37.792  ?  <  
    6  14  13  46.387  47.016    .052 2151.73 2210.52  ?  o  
    6  14  14  30.805  30.565    .163 948.941 934.214  ?  o  
    6  14  15  15.700  19.434    .249 246.479 377.699  ?  o  
    6  14  16   4.843   7.314   1.607  23.454  53.495  ?  <  
    6  14  17  15.448  12.448    .485 238.653 154.950  ?  o  
    6  14  18  16.311  23.498    .555 266.055 552.138  ?  o  
    6  14  19  12.608  17.042    .972 158.953 290.429  ?  <  
    6  14  20  16.459   2.628   1.823 270.901   6.907  ?  <  
    6  14  21  10.237  13.379   3.202 104.789 178.985  ?  <  
    6  15   0  82.067  79.851    .164 6735.01 6376.11  ?  o  
    6  15   1  17.460  17.500    .407 304.837 306.247  ?  o  
    6  15   2  14.062  11.535    .156 197.753 133.063  ?  o  
    6  15   3 100.690  99.369    .053 10138.5 9874.10  ?  o  
    6  15   4  71.386  70.459    .051 5095.92 4964.50  ?  o  
    6  15   5  89.483  89.522    .049 8007.27 8014.18  ?  o  
    6  15   6   9.147  12.396    .515  83.659 153.669  ?  <  
    6  15   7  49.384  49.479    .039 2438.79 2448.21  ?  o  
    6  15   8  81.905  82.719    .071 6708.38 6842.42  ?  o  
    6  15   9 132.451 129.655    .142 17543.2 16810.4  ?  o  
    6  15  10  36.300  36.901    .053 1317.71 1361.72  ?  o  
    6  15  11  24.903  27.110    .129 620.158 734.969  ?  o  
    6  15  12  47.890  48.278    .057 2293.48 2330.80  ?  o  
    6  15  13  80.413  80.531    .097 6466.22 6485.25  ?  o  
    6  15  14  46.653  47.747    .071 2176.54 2279.78  ?  o  
    6  15  15  53.999  53.977    .068 2915.94 2913.52  ?  o  
    6  15  16  31.040  31.596    .150 963.459 998.327  ?  o  
    6  15  17  18.381  22.289    .381 337.867 496.807  ?  o  
    6  15  18  35.295  35.765    .231 1245.77 1279.16  ?  o  
    6  15  19   6.875    .327   9.662  47.261    .107  ?  <  
    6  15  20  17.066  12.187   1.878 291.261 148.514  ?  <  
    6  16   0  32.894  33.045    .203 1082.01 1091.96  ?  o  
    6  16   1  74.026  73.315    .069 5479.82 5375.02  ?  o  
    6  16   2  23.680  27.297    .177 560.754 745.114  ?  o  
    6  16   3  24.953  25.663    .443 622.650 658.568  ?  o  
    6  16   4  42.726  43.277    .050 1825.49 1872.94  ?  o  
    6  16   5  26.624  28.409    .031 708.835 807.092  ?  o  
    6  16   6  10.993  14.803    .248 120.842 219.124  ?  o  
    6  16   7  27.200  28.173    .044 739.820 793.727  ?  o  
    6  16   8   7.693   8.193    .215  59.187  67.122  ?  o  
    6  16   9  34.674  36.586    .058 1202.30 1338.55  ?  o  
    6  16  10   -.685   4.230   4.274    .470  17.890  ?  <  
    6  16  11  10.767  14.670    .417 115.920 215.222  ?  o  
    6  16  12  13.938  15.494    .290 194.266 240.062  ?  o  
    6  16  13  50.958  51.042    .065 2596.70 2605.24  ?  o  
    6  16  14  11.715  17.351    .684 137.243 301.064  ?  o  
    6  16  15  20.690  19.989    .264 428.063 399.563  ?  o  
    6  16  16   3.020   5.274   3.481   9.122  27.810  ?  <  
    6  16  17  24.820  29.621    .436 616.028 877.404  ?  o  
    6  16  18  11.641   3.783   1.347 135.505  14.311  ?  <  
    6  16  19   2.233   6.078  31.523   4.986  36.944  ?  <  
    6  16  20  17.349   7.041   1.273 300.999  49.572  ?  o  
    6  17   0  34.774  38.002    .202 1209.26 1444.13  ?  o  
    6  17   1  60.202  62.155    .070 3624.23 3863.26  ?  o  
    6  17   2  46.741  46.630    .184 2184.72 2174.37  ?  o  
    6  17   3  18.546  21.062    .257 343.951 443.628  ?  o  
    6  17   4    .178   3.483   7.881    .032  12.130  ?  <  
    6  17   5  76.436  76.219    .058 5842.45 5809.36  ?  o  
    6  17   6 120.394 119.558    .153 14494.7 14294.1  ?  o  
    6  17   7  10.356   6.726   1.238 107.239  45.239  ?  <  
    6  17   8  97.048  97.655    .118 9418.30 9536.51  ?  o  
    6  17   9  77.285  76.938    .075 5972.99 5919.42  ?  o  
    6  17  10  88.864  87.064    .089 7896.86 7580.22  ?  o  
    6  17  11  16.944  15.918    .214 287.086 253.372  ?  o  
    6  17  12  98.621  98.151    .109 9726.05 9633.70  ?  o  
    6  17  13  45.995  46.140    .649 2115.54 2128.87  ?  o  
    6  17  14   1.122    .302   5.937   1.260    .091  ?  <  
    6  17  15   -.597    .611   8.344    .356    .373  ?  <  
    6  17  16  31.959  33.065    .278 1021.37 1093.33  ?  o  
    6  17  17  24.195  22.131    .587 585.384 489.788  ?  o  
    6  17  18  21.711  25.061    .985 471.354 628.073  ?  o  
    6  17  19    .952  17.354  15.093    .907 301.164  ?  <  
    6  18   0  62.912  62.254    .167 3957.95 3875.58  ?  o  
    6  18   1  28.721  30.388    .137 824.923 923.454  ?  o  
    6  18   2  20.960  21.952    .234 439.336 481.897  ?  o  
    6  18   3   9.857  11.448    .557  97.151 131.063  ?  o  
    6  18   4  28.498  29.288    .263 812.127 857.785  ?  o  
    6  18   5  29.694  30.821    .151 881.715 949.965  ?  o  
    6  18   6   1.244   4.512   4.172   1.547  20.355  ?  <  
    6  18   7  15.776  16.241    .153 248.886 263.772  ?  o  
    6  18   8  32.694  34.926    .057 1068.90 1219.86  ?  o  
    6  18   9  36.158  36.354    .240 1307.37 1321.65  ?  o  
    6  18  10   5.303   9.891   1.368  28.118  97.838  ?  <  
    6  18  11   9.022  11.875    .501  81.389 141.016  ?  <  
    6  18  12   8.204   5.961   1.309  67.303  35.529  ?  <  
    6  18  13  23.650  24.522    .478 559.332 601.351  ?  o  
    6  18  14  33.805  36.539    .176 1142.77 1335.11  ?  o  
    6  18  15    .783   4.811  15.762    .613  23.145  ?  <  
    6  18  16   8.001  11.454   2.580  64.008 131.198  ?  <  
    6  18  17  18.362  18.827    .748 337.176 354.470  ?  o  
    6  18  18  28.257  26.359    .930 798.467 694.821  ?  o  
    6  19   0   1.422   9.140   7.417   2.023  83.542  ?  <  
    6  19   1  11.657   4.926    .483 135.889  24.261  ?  o  
    6  19   2  34.678  34.686    .114 1202.58 1203.13  ?  o  
    6  19   3  59.734  59.387    .086 3568.17 3526.83  ?  o  
    6  19   4  25.069  24.518    .112 628.447 601.114  ?  o  
    6  19   5  85.331  86.616    .097 7281.39 7502.30  ?  o  
    6  19   6  44.290  43.388    .074 1961.63 1882.53  ?  o  
    6  19   7  29.220  29.563    .094 853.825 873.971  ?  o  
    6  19   8  45.711  46.944    .065 2089.52 2203.76  ?  o  
    6  19   9 128.646 124.058    .241 16549.9 15390.4  ?  o  
    6  19  10  13.499  16.911    .272 182.216 285.989  ?  o  
    6  19  11  48.379  50.344    .109 2340.57 2534.51  ?  o  
    6  19  12  23.352  26.899    .313 545.321 723.541  ?  o  
    6  19  13  57.068  56.408    .924 3256.77 3181.87  ?  o  
    6  19  14   -.821   5.605  17.906    .674  31.420  ?  <  
    6  19  15  48.651  48.222    .468 2366.95 2325.40  ?  o  
    6  19  16   1.036   8.972  18.508   1.074  80.492  ?  <  
    6  19  17    .198   2.089  12.889    .039   4.364  ?  <  
    6  20   0  81.282  80.833    .232 6606.82 6534.05  ?  o  
    6  20   1  33.897  34.472    .115 1149.01 1188.29  ?  o  
    6  20   2   -.306   5.090   6.237    .093  25.905  ?  <  
    6  20   3   9.783  10.681   1.396  95.709 114.073  ?  <  
    6  20   4  23.852  23.999    .140 568.924 575.939  ?  o  
    6  20   5  19.961  22.495    .633 398.451 506.044  ?  o  
    6  20   6   7.852  11.764   1.398  61.658 138.382  ?  <  
    6  20   7  14.749  18.231    .228 217.520 332.369  ?  o  
    6  20   8  21.046  22.368    .255 442.915 500.337  ?  o  
    6  20   9  27.430  26.635    .201 752.396 709.417  ?  o  
    6  20  10  42.214  41.071    .184 1782.04 1686.82  ?  o  
    6  20  11  14.925   2.869    .540 222.758   8.230  ?  o  
    6  20  12  17.284  22.857   2.005 298.723 522.441  ?  <  
    6  20  13  19.003  12.028   2.930 361.118 144.661  ?  <  
    6  20  14  14.741  11.367   3.993 217.288 129.205  ?  <  
    6  20  15  17.237  14.577   1.970 297.100 212.485  ?  <  
    6  20  16    .668   7.677  29.669    .447  58.934  ?  <  
    6  21   0  35.269  35.917    .281 1243.93 1290.06  ?  o  
    6  21   1  29.202  30.963    .130 852.758 958.707  ?  o  
    6  21   2  27.064  28.383    .927 732.450 805.591  ?  o  
    6  21   3  38.218  39.309    .105 1460.60 1545.19  ?  o  
    6  21   4  10.273   9.161    .749 105.536  83.922  ?  <  
    6  21   5   6.379   6.389   1.422  40.696  40.822  ?  <  
    6  21   6  74.401  74.831    .116 5535.48 5599.66  ?  o  
    6  21   7   1.284   9.410  21.788   1.648  88.546  ?  <  
    6  21   8  63.526  65.741    .540 4035.59 4321.94  ?  o  
    6  21   9   1.017   7.651  18.618   1.035  58.532  ?  <  
    6  21  10  45.342  41.002   1.589 2055.94 1681.20  ?  o  
    6  21  11  31.752  25.409   1.954 1008.20 645.618  ?  o  
    6  21  12  75.373  75.804    .408 5681.04 5746.19  ?  o  
    6  21  13  11.597  12.186   2.951 134.490 148.493  ?  <  
    6  21  14   -.098   6.314  30.596    .010  39.872  ?  <  
    6  22   0  41.232  41.501    .262 1700.11 1722.34  ?  o  
    6  22   1  32.159  30.235    .227 1034.21 914.130  ?  o  
    6  22   2  15.268   9.390   1.152 233.099  88.178  ?  o  
    6  22   3  18.278  15.977   1.605 334.071 255.260  ?  <  
    6  22   4    .528   2.951   8.202    .278   8.710  ?  <  
    6  22   5  28.884  30.052    .670 834.259 903.109  ?  o  
    6  22   6  14.596   9.890   1.344 213.050  97.820  ?  <  
    6  22   7  11.038  11.009   1.997 121.845 121.202  ?  <  
    6  22   8  12.825   7.702   4.330 164.476  59.316  ?  <  
    6  22   9  38.800  42.821    .906 1505.48 1833.61  ?  o  
    6  22  10   -.181  11.720  21.714    .033 137.363  ?  <  
    6  22  11  14.337    .550   2.809 205.536    .303  ?  <  
    6  22  12   3.364   3.138  11.634  11.313   9.848  ?  <  
    6  22  13  15.393  19.599  16.690 236.957 384.103  ?  <  
    6  23   0  59.231  59.475    .268 3508.33 3537.29  ?  o  
    6  23   1  13.290   6.652    .980 176.626  44.250  ?  <  
    6  23   2  11.844   5.748   2.714 140.277  33.042  ?  <  
    6  23   3  42.468  40.853    .240 1803.56 1668.94  ?  o  
    6  23   4  56.320  54.205    .382 3171.93 2938.22  ?  o  
    6  23   5  54.240  50.714    .927 2941.95 2571.92  ?  o  
    6  23   6  12.769   9.105   3.118 163.049  82.902  ?  <  
    6  23   7  20.134  12.893   1.368 405.361 166.237  ?  o  
    6  23   8  19.482  13.327   3.223 379.537 177.615  ?  <  
    6  23   9  71.320  73.187   1.445 5086.61 5356.29  ?  o  
    6  23  10  30.111  19.749   4.312 906.695 390.036  ?  o  
    6  23  11  33.719  30.044   1.131 1136.95 902.633  ?  o  
    6  24   0   2.473  12.306  25.033   6.117 151.427  ?  <  
    6  24   1  18.011   4.104   1.834 324.384  16.847  ?  <  
    6  24   2  18.910   8.552   2.047 357.578  73.133  ?  <  
    6  24   3   3.585   7.269  15.334  12.852  52.835  ?  <  
    6  24   4  27.895  13.944    .802 778.152 194.426  ?  o  
    6  24   5  28.786  28.742   1.094 828.661 826.121  ?  o  
    6  24   6   8.691   1.290   6.494  75.537   1.665  ?  <  
    6  24   7    .122   2.786  39.404    .015   7.760  ?  <  
    6  24   8  16.461  14.607   2.136 270.971 213.352  ?  <  
    6  25   0  14.593  21.087   5.442 212.942 444.673  ?  <  
    6  25   1  41.280  36.619   2.064 1704.00 1340.94  ?  o  
    6  25   2  22.904  24.444   1.289 524.586 597.514  ?  o  
    6  25   3  42.053  43.060    .702 1768.48 1854.14  ?  o  
    6  25   4  18.588   5.074   1.617 345.528  25.745  ?  <  
    7   0   2  73.834  78.701    .053 5451.47 6193.91  ?  o  
    7   0   4 191.138 193.292    .217 36533.7 37361.8  ?  o  
    7   0   6  61.049  59.942    .052 3726.99 3593.03  ?  o  
    7   0   8  87.190  86.546    .060 7602.10 7490.14  ?  o  
    7   0  10  86.674  91.339    .077 7512.46 8342.78  ?  o  
    7   0  12   7.322  15.464   1.396  53.616 239.126  ?  <  
    7   0  14  23.739  26.108    .338 563.546 681.614  ?  o  
    7   0  16 136.457 135.240    .190 18620.5 18289.9  ?  o  
    7   0  18  34.374  33.959    .096 1181.56 1153.20  ?  o  
    7   0  20  44.017  41.908    .385 1937.53 1756.32  ?  o  
    7   0  22  31.730  33.118   1.249 1006.80 1096.82  ?  o  
    7   0  24  21.444  16.002   1.280 459.842 256.068  ?  o  
    7   1   1  13.689   1.393    .298 187.389   1.941  ?  o  
    7   1   2  65.152  66.665    .025 4244.74 4444.27  ?  o  
    7   1   3 132.603 142.497    .055 17583.5 20305.4  ?  o  
    7   1   4 172.385 173.038    .090 29716.7 29942.2  ?  o  
    7   1   5  80.528  77.400    .031 6484.75 5990.79  ?  o  
    7   1   6   6.730   5.110   4.274  45.297  26.110  ?  <  
    7   1   7 273.173 271.087    .218 74623.6 73488.2  ?  o  
    7   1   8 127.543 122.049    .054 16267.2 14896.0  ?  o  
    7   1   9  12.028  11.167    .488 144.673 124.701  ?  o  
    7   1  10 193.097 191.984    .143 37286.3 36857.9  ?  o  
    7   1  11 249.150 245.933    .229 62075.7 60483.0  ?  o  
    7   1  12  14.881  10.196    .407 221.451 103.963  ?  o  
    7   1  13  21.785  23.409    .161 474.568 547.972  ?  o  
    7   1  14 110.980 110.773    .093 12316.6 12270.7  ?  o  
    7   1  15  64.349  64.670    .136 4140.85 4182.19  ?  o  
    7   1  16  45.677  48.617    .086 2086.43 2363.60  ?  o  
    7   1  17  44.950  46.519    .048 2020.53 2163.97  ?  o  
    7   1  18  28.873  29.664    .055 833.621 879.940  ?  o  
    7   1  19  27.973  29.883    .345 782.467 892.990  ?  o  
    7   1  20    .618    .390  10.209    .382    .152  ?  <  
    7   1  21  55.241  55.981    .157 3051.53 3133.91  ?  o  
    7   1  22  43.584  44.537    .398 1899.58 1983.54  ?  o  
    7   1  23  20.008  17.276   6.994 400.318 298.444  ?  <  
    7   1  24  34.877  32.962    .551 1216.38 1086.46  ?  o  
    7   1  25  67.467  68.053    .245 4551.82 4631.20  ?  o  
    7   2   1  56.005  60.944    .026 3136.55 3714.12  ?  o  
    7   2   2  87.740  81.821    .033 7698.36 6694.65  ?  o  
    7   2   3  26.867  22.716    .056 721.839 515.995  ?  o  
    7   2   4  22.460  15.915    .076 504.473 253.278  ?  o  
    7   2   5 160.043 158.664    .083 25613.8 25174.3  ?  o  
    7   2   6  11.619   8.510    .238 134.998  72.427  ?  o  
    7   2   7 129.216 128.954    .052 16696.7 16629.1  ?  o  
    7   2   8  40.884  40.257    .036 1671.53 1620.63  ?  o  
    7   2   9  38.906  35.196    .072 1513.70 1238.75  ?  o  
    7   2  10  50.998  50.968    .039 2600.80 2597.70  ?  o  
    7   2  11 136.338 131.597    .141 18588.0 17317.8  ?  o  
    7   2  12   6.628   3.353    .930  43.929  11.242  ?  <  
    7   2  13  62.594  63.000    .080 3918.06 3968.99  ?  o  
    7   2  14  20.952  20.347    .165 438.974 414.015  ?  o  
    7   2  15  12.593  13.926    .284 158.579 193.933  ?  o  
    7   2  16  36.023  37.194    .052 1297.64 1383.40  ?  o  
    7   2  17  50.715  49.893    .045 2572.06 2489.32  ?  o  
    7   2  18   4.643   3.984   1.051  21.559  15.871  ?  <  
    7   2  19   5.251   2.174  23.179  27.577   4.728  ?  <  
    7   2  20  18.714   9.849    .813 350.211  97.003  ?  o  
    7   2  21  21.986  25.478    .478 483.390 649.115  ?  o  
    7   2  22  12.843  14.189   2.943 164.937 201.339  ?  <  
    7   2  23  46.888  47.592    .184 2198.48 2265.02  ?  o  
    7   2  24  21.967  24.379    .698 482.567 594.345  ?  o  
    7   2  25  23.777  21.740   2.154 565.339 472.642  ?  <  
    7   3   1 147.686 152.599    .067 21811.3 23286.5  ?  o  
    7   3   2 229.899 231.777    .174 52853.7 53720.6  ?  o  
    7   3   3   1.884  10.970   2.005   3.549 120.336  ?  <  
    7   3   4 190.493 194.586    .114 36287.4 37863.7  ?  o  
    7   3   5  78.666  82.036    .025 6188.29 6729.91  ?  o  
    7   3   6 236.433 232.327    .161 55900.7 53975.8  ?  o  
    7   3   7  46.577  54.400    .078 2169.42 2959.36  ?  o  
    7   3   8 178.971 181.241    .100 32030.8 32848.3  ?  o  
    7   3   9  26.613  18.706    .200 708.268 349.904  ?  o  
    7   3  10 223.529 221.422    .277 49965.3 49027.7  ?  o  
    7   3  11  65.087  64.861    .039 4236.28 4206.94  ?  o  
    7   3  12 145.886 142.420    .086 21282.7 20283.5  ?  o  
    7   3  13  50.815  52.787    .050 2582.21 2786.45  ?  o  
    7   3  14 129.445 127.747    .079 16755.9 16319.3  ?  o  
    7   3  15   8.770   5.318    .450  76.907  28.284  ?  o  
    7   3  16  90.902  91.018    .293 8263.17 8284.25  ?  o  
    7   3  17 120.727 118.785    .079 14575.1 14109.9  ?  o  
    7   3  18  30.709  32.793    .199 943.027 1075.37  ?  o  
    7   3  19  53.610  54.176    .110 2873.99 2935.04  ?  o  
    7   3  20  91.524  89.550    .300 8376.71 8019.17  ?  o  
    7   3  21  25.444  21.730   1.564 647.419 472.178  ?  o  
    7   3  22  60.211  59.092    .151 3625.40 3491.82  ?  o  
    7   3  23  34.852  36.468    .530 1214.66 1329.88  ?  o  
    7   3  24  69.928  67.914    .810 4889.87 4612.24  ?  o  
    7   3  25  22.406  28.658   1.103 502.048 821.285  ?  o  
    7   4   1  49.387  43.376    .091 2439.04 1881.46  ?  o  
    7   4   2 143.030 144.883    .065 20457.7 20991.1  ?  o  
    7   4   3  43.064  45.718    .068 1854.47 2090.11  ?  o  
    7   4   4  60.769  63.441    .027 3692.82 4024.71  ?  o  
    7   4   5  61.423  58.424    .027 3772.81 3413.34  ?  o  
    7   4   6   -.434   7.987   3.934    .189  63.790  ?  <  
    7   4   7  52.558  53.027    .067 2762.37 2811.87  ?  o  
    7   4   8  71.702  71.872    .061 5141.21 5165.55  ?  o  
    7   4   9  43.770  38.773    .199 1915.83 1503.36  ?  o  
    7   4  10 101.666  99.853    .039 10335.9 9970.62  ?  o  
    7   4  11  13.037  12.401    .256 169.964 153.776  ?  o  
    7   4  12  80.418  75.895    .043 6467.07 5760.09  ?  o  
    7   4  13  25.486  26.119    .099 649.549 682.183  ?  o  
    7   4  14  58.849  57.422    .385 3463.19 3297.24  ?  o  
    7   4  15   4.745  13.750   4.328  22.515 189.058  ?  <  
    7   4  16  55.205  58.388    .039 3047.58 3409.12  ?  o  
    7   4  17  78.508  77.734    .159 6163.50 6042.60  ?  o  
    7   4  18   7.782   9.912    .440  60.565  98.255  ?  <  
    7   4  19  55.865  56.303    .101 3120.90 3170.02  ?  o  
    7   4  20  26.803  23.900   1.029 718.381 571.218  ?  o  
    7   4  21  15.103  13.483    .929 228.104 181.791  ?  o  
    7   4  22  65.074  63.446    .204 4234.63 4025.42  ?  o  
    7   4  23  14.330  13.750   1.194 205.340 189.058  ?  o  
    7   4  24  13.596  14.102   1.392 184.854 198.867  ?  <  
    7   4  25    .486   2.595  19.470    .236   6.736  ?  <  
    7   5   1  37.453  33.867    .039 1402.74 1146.96  ?  o  
    7   5   2 197.253 201.169    .111 38908.9 40469.0  ?  o  
    7   5   3 144.372 146.720    .067 20843.4 21526.8  ?  o  
    7   5   4 137.017 139.477    .053 18773.8 19453.8  ?  o  
    7   5   5   5.507   6.647    .515  30.323  44.185  ?  <  
    7   5   6  93.263  94.053    .031 8698.07 8845.92  ?  o  
    7   5   7 259.937 260.159    .177 67567.1 67682.7  ?  o  
    7   5   8  72.939  71.176    .083 5320.15 5066.08  ?  o  
    7   5   9  18.238  11.402    .168 332.612 130.012  ?  o  
    7   5  10  73.592  74.594    .032 5415.74 5564.25  ?  o  
    7   5  11 214.077 210.066    .174 45829.1 44127.7  ?  o  
    7   5  12  47.969  45.858    .051 2301.05 2102.98  ?  o  
    7   5  13  37.351  34.383    .066 1395.07 1182.21  ?  o  
    7   5  14   3.904    .179    .795  15.240    .032  ?  <  
    7   5  15  57.709  59.898    .157 3330.28 3587.80  ?  o  
    7   5  16 129.788 128.627    .089 16844.8 16544.9  ?  o  
    7   5  17  12.099  15.142    .469 146.378 229.295  ?  o  
    7   5  18  35.017  36.252    .092 1226.18 1314.23  ?  o  
    7   5  19  62.069  63.232    .085 3852.51 3998.22  ?  o  
    7   5  20  66.218  69.608    .159 4384.76 4845.31  ?  o  
    7   5  21  52.385  51.551    .165 2744.24 2657.46  ?  o  
    7   5  22  61.975  60.384    .196 3840.85 3646.19  ?  o  
    7   5  23   1.842  10.210  11.222   3.393 104.241  ?  <  
    7   5  24  23.066  22.022    .878 532.032 484.952  ?  o  
    7   6   1 167.607 165.101    .075 28092.1 27258.3  ?  o  
    7   6   2  27.257  20.313    .123 742.920 412.635  ?  o  
    7   6   3  77.086  72.863    .028 5942.29 5309.05  ?  o  
    7   6   4  60.581  59.509    .041 3670.07 3541.30  ?  o  
    7   6   5 165.561 166.078    .078 27410.5 27581.9  ?  o  
    7   6   6   9.168  10.930   1.082  84.056 119.471  ?  <  
    7   6   7  65.679  64.575    .031 4313.74 4169.96  ?  o  
    7   6   8   2.973   5.613   1.223   8.840  31.504  ?  <  
    7   6   9  22.438  20.640    .609 503.486 426.026  ?  o  
    7   6  10  47.137  45.881    .039 2221.86 2105.05  ?  o  
    7   6  11  77.433  77.160    .037 5995.87 5953.69  ?  o  
    7   6  12  32.161  31.858    .079 1034.36 1014.93  ?  o  
    7   6  13  29.963  29.801    .106 897.805 888.104  ?  o  
    7   6  14  19.702  21.669    .114 388.161 469.558  ?  o  
    7   6  15  34.252  36.523    .055 1173.21 1333.94  ?  o  
    7   6  16   1.908    .076   6.027   3.641    .006  ?  <  
    7   6  17  54.060  55.620    .082 2922.47 3093.62  ?  o  
    7   6  18   5.605   7.326   1.237  31.421  53.671  ?  <  
    7   6  19  48.512  47.710    .079 2353.41 2276.26  ?  o  
    7   6  20  13.116   9.325    .717 172.030  86.960  ?  o  
    7   6  21  24.206  20.577    .386 585.945 423.402  ?  o  
    7   6  22  12.276  13.069   1.672 150.701 170.807  ?  <  
    7   6  23  33.995  33.927    .461 1155.63 1151.05  ?  o  
    7   6  24   -.266   2.975  17.159    .071   8.853  ?  <  
    7   7   1 265.537 261.834    .210 70510.0 68557.1  ?  o  
    7   7   2   1.991   7.357   4.636   3.965  54.125  ?  <  
    7   7   3 118.717 113.284    .042 14093.7 12833.3  ?  o  
    7   7   4 100.078  96.768    .037 10015.5 9364.06  ?  o  
    7   7   5 207.606 209.804    .115 43100.5 44017.7  ?  o  
    7   7   6  68.880  66.466    .024 4744.48 4417.73  ?  o  
    7   7   7  23.440  17.900    .422 549.430 320.401  ?  o  
    7   7   8  42.512  42.980    .059 1807.31 1847.26  ?  o  
    7   7   9   8.392    .181    .440  70.433    .033  ?  <  
    7   7  10  76.945  75.868    .033 5920.48 5756.00  ?  o  
    7   7  11  11.925  12.895    .538 142.206 166.284  ?  <  
    7   7  12  15.309   9.107   1.282 234.358  82.935  ?  <  
    7   7  13  28.929  30.336    .148 836.891 920.249  ?  o  
    7   7  14  52.245  52.682    .214 2729.50 2775.38  ?  o  
    7   7  15  81.390  82.174    .056 6624.35 6752.61  ?  o  
    7   7  16  -1.030   1.804   6.027   1.060   3.255  ?  <  
    7   7  17  95.164  94.721    .079 9056.27 8972.01  ?  o  
    7   7  18  28.281  25.937    .101 799.808 672.728  ?  o  
    7   7  19 126.155 123.003    .702 15915.0 15129.7  ?  o  
    7   7  20   6.771   2.336   2.201  45.849   5.458  ?  <  
    7   7  21  16.544  12.567   3.182 273.695 157.931  ?  <  
    7   7  22   1.768  11.694  11.515   3.127 136.738  ?  <  
    7   7  23  93.552  92.013    .390 8751.91 8466.48  ?  o  
    7   7  24   2.870   8.521  17.701   8.237  72.604  ?  <  
    7   8   1  67.135  66.990    .032 4507.13 4487.72  ?  o  
    7   8   2  93.126  92.962    .035 8672.36 8641.93  ?  o  
    7   8   3  21.701  20.786    .198 470.939 432.039  ?  o  
    7   8   4 102.108 101.797    .045 10426.1 10362.6  ?  o  
    7   8   5  29.097  29.334    .055 846.628 860.489  ?  o  
    7   8   6  41.668  38.405    .028 1736.22 1474.98  ?  o  
    7   8   7   9.343   7.351    .672  87.287  54.038  ?  <  
    7   8   8  38.739  43.257    .109 1500.71 1871.20  ?  o  
    7   8   9  24.519  23.365    .151 601.170 545.942  ?  o  
    7   8  10  87.152  86.219    .037 7595.56 7433.80  ?  o  
    7   8  11  53.388  50.949    .067 2850.29 2595.83  ?  o  
    7   8  12  41.844  41.420    .049 1750.88 1715.62  ?  o  
    7   8  13  20.125  23.061    .296 405.014 531.795  ?  o  
    7   8  14  52.656  53.302    .043 2772.69 2841.08  ?  o  
    7   8  15  21.999  23.627    .128 483.973 558.233  ?  o  
    7   8  16  46.909  45.661    .072 2200.44 2084.97  ?  o  
    7   8  17  27.348  29.736    .108 747.892 884.226  ?  o  
    7   8  18  10.795   6.300    .470 116.528  39.690  ?  o  
    7   8  19  18.024  17.848    .306 324.872 318.566  ?  o  
    7   8  20  15.368  12.804   1.546 236.161 163.949  ?  <  
    7   8  21   -.064   4.867  11.589    .004  23.690  ?  <  
    7   8  22  35.061  39.944    .550 1229.25 1595.55  ?  o  
    7   8  23  19.419  23.801   5.310 377.081 566.500  ?  <  
    7   8  24   1.510   5.164  12.285   2.281  26.669  ?  <  
    7   9   1  34.581  34.342    .061 1195.88 1179.39  ?  o  
    7   9   2 330.361 329.014    .367 109138. 108250.  ?  o  
    7   9   3 105.839 100.842    .050 11201.9 10169.1  ?  o  
    7   9   4  64.600  67.109    .098 4173.16 4503.64  ?  o  
    7   9   5  13.120  13.310    .300 172.135 177.162  ?  o  
    7   9   6 182.882 181.892    .137 33445.8 33084.7  ?  o  
    7   9   7  30.523  32.780    .071 931.678 1074.54  ?  o  
    7   9   8   8.953    .645   1.114  80.164    .416  ?  <  
    7   9   9   8.957   9.083    .421  80.228  82.498  ?  o  
    7   9  10   9.637   4.677    .494  92.867  21.875  ?  <  
    7   9  11  12.919  10.192    .272 166.896 103.885  ?  o  
    7   9  12  89.585  90.046    .257 8025.53 8108.28  ?  o  
    7   9  13  60.818  62.186    .042 3698.84 3867.10  ?  o  
    7   9  14   -.916   3.114   5.563    .839   9.696  ?  <  
    7   9  15  23.965  25.760    .124 574.297 663.600  ?  o  
    7   9  16 190.849 185.349    .368 36423.5 34354.3  ?  o  
    7   9  17  34.991  36.900    .072 1224.40 1361.63  ?  o  
    7   9  18  19.350  21.303    .204 374.406 453.837  ?  o  
    7   9  19  18.387  19.278    .310 338.082 371.624  ?  o  
    7   9  20 109.381 107.790    .250 11964.3 11618.7  ?  o  
    7   9  21  11.447  12.151   3.401 131.037 147.649  ?  <  
    7   9  22  52.736  52.550    .402 2781.08 2761.54  ?  o  
    7   9  23  13.705  22.249   3.491 187.828 495.018  ?  <  
    7  10   1 112.584 110.434    .045 12675.1 12195.7  ?  o  
    7  10   2  22.487  21.488    .271 505.656 461.743  ?  o  
    7  10   3    .126   8.429   4.589    .016  71.040  ?  <  
    7  10   4  42.648  43.925    .036 1818.84 1929.43  ?  o  
    7  10   5  79.273  79.929    .035 6284.15 6388.70  ?  o  
    7  10   6    .385    .725   9.272    .148    .525  ?  <  
    7  10   7  39.149  40.369    .042 1532.63 1629.68  ?  o  
    7  10   8  73.339  69.837    .034 5378.59 4877.21  ?  o  
    7  10   9  11.320   2.174    .244 128.154   4.728  ?  o  
    7  10  10  41.904  41.128    .046 1755.90 1691.55  ?  o  
    7  10  11  47.524  49.615    .046 2258.58 2461.66  ?  o  
    7  10  12  17.852  17.802    .153 318.682 316.926  ?  o  
    7  10  13  36.690  39.246    .152 1346.12 1540.26  ?  o  
    7  10  14  16.252  18.720    .448 264.132 350.445  ?  o  
    7  10  15  13.252  14.708    .258 175.619 216.338  ?  o  
    7  10  16  65.848  66.335    .082 4335.99 4400.35  ?  o  
    7  10  17  90.525  89.015    .087 8194.73 7923.74  ?  o  
    7  10  18   -.308   7.004   4.589    .095  49.060  ?  <  
    7  10  19  17.943  20.839   1.299 321.948 434.243  ?  <  
    7  10  20   1.739  11.061  10.209   3.023 122.353  ?  <  
    7  10  21  14.214   8.549   1.581 202.026  73.091  ?  <  
    7  10  22  23.892  24.504   1.256 570.823 600.430  ?  o  
    7  10  23  28.071  23.227    .709 787.959 539.472  ?  o  
    7  11   1 202.934 202.552    .140 41182.4 41027.3  ?  o  
    7  11   2 104.212 104.056    .047 10860.2 10827.7  ?  o  
    7  11   3 109.632 108.855    .077 12019.3 11849.4  ?  o  
    7  11   4  32.541  28.084    .140 1058.93 788.737  ?  o  
    7  11   5 182.760 179.739    .132 33401.2 32306.1  ?  o  
    7  11   6  98.958  97.480    .044 9792.66 9502.36  ?  o  
    7  11   7  29.406  29.491    .170 864.712 869.735  ?  o  
    7  11   8  25.800  23.149    .225 665.630 535.880  ?  o  
    7  11   9  11.231   8.110    .313 126.136  65.769  ?  o  
    7  11  10  42.454  42.175    .141 1802.35 1778.69  ?  o  
    7  11  11  27.522  30.402    .088 757.486 924.257  ?  o  
    7  11  12  48.318  49.052    .307 2334.62 2406.14  ?  o  
    7  11  13  91.017  92.494    .079 8284.02 8555.17  ?  o  
    7  11  14  12.437   9.338    .376 154.676  87.192  ?  o  
    7  11  15 152.471 149.320    .207 23247.3 22296.5  ?  o  
    7  11  16  68.546  68.028    .064 4698.53 4627.75  ?  o  
    7  11  17  85.606  86.985    .085 7328.34 7566.46  ?  o  
    7  11  18   7.260   7.412   1.672  52.705  54.942  ?  <  
    7  11  19  63.110  65.756    .131 3982.83 4323.91  ?  o  
    7  11  20  49.692  47.416    .392 2469.30 2248.28  ?  o  
    7  11  21  38.202  37.619    .464 1459.36 1415.19  ?  o  
    7  11  22   9.648   1.604   3.470  93.093   2.573  ?  <  
    7  12   1  60.042  62.034    .031 3605.02 3848.22  ?  o  
    7  12   2  51.194  50.765    .036 2620.86 2577.07  ?  o  
    7  12   3  14.815  13.227    .464 219.472 174.949  ?  o  
    7  12   4  76.020  75.286    .043 5779.08 5667.99  ?  o  
    7  12   5   4.549   3.861    .854  20.691  14.907  ?  <  
    7  12   6  13.308   9.863    .519 177.109  97.282  ?  o  
    7  12   7  11.720   8.555    .450 137.369  73.187  ?  <  
    7  12   8  57.831  56.629    .061 3344.44 3206.90  ?  o  
    7  12   9  36.472  37.254    .048 1330.22 1387.83  ?  o  
    7  12  10  61.902  61.938    .050 3831.85 3836.27  ?  o  
    7  12  11  50.907  51.547    .043 2591.55 2657.14  ?  o  
    7  12  12  21.305  19.214    .112 453.913 369.188  ?  o  
    7  12  13  23.334  24.401    .199 544.469 595.405  ?  o  
    7  12  14   9.483   8.647   1.115  89.935  74.767  ?  <  
    7  12  15  20.010  19.863    .495 400.381 394.538  ?  o  
    7  12  16  56.908  56.452    .078 3238.49 3186.83  ?  o  
    7  12  17  11.966   9.859    .756 143.196  97.207  ?  <  
    7  12  18   -.203   6.369   8.202    .041  40.558  ?  <  
    7  12  19  18.303  20.436    .663 335.007 417.610  ?  o  
    7  12  20  14.318  13.038   2.309 205.018 169.978  ?  <  
    7  12  21   3.415   5.835  17.829  11.662  34.052  ?  <  
    7  12  22  28.730  30.676    .674 825.424 941.046  ?  o  
    7  13   1  58.029  59.266    .234 3367.33 3512.52  ?  o  
    7  13   2 152.358 149.379    .126 23213.0 22314.1  ?  o  
    7  13   3  69.892  69.667    .183 4884.94 4853.52  ?  o  
    7  13   4 101.567 101.168    .052 10315.8 10235.0  ?  o  
    7  13   5  76.429  76.081    .187 5841.43 5788.33  ?  o  
    7  13   6  48.578  48.637    .033 2359.85 2365.54  ?  o  
    7  13   7  21.342  19.095    .199 455.463 364.606  ?  o  
    7  13   8  47.665  48.998    .034 2271.97 2400.77  ?  o  
    7  13   9  24.945  26.891    .100 622.270 723.119  ?  o  
    7  13  10  58.975  57.312    .048 3478.10 3284.64  ?  o  
    7  13  11 106.532 105.634    .091 11349.0 11158.5  ?  o  
    7  13  12  14.049  11.294    .976 197.380 127.547  ?  <  
    7  13  13   7.629   5.706    .494  58.197  32.560  ?  <  
    7  13  14  33.423  35.435    .136 1117.11 1255.61  ?  o  
    7  13  15  73.276  73.972    .084 5369.43 5471.86  ?  o  
    7  13  16  81.799  81.147    .208 6691.01 6584.86  ?  o  
    7  13  17  38.203  38.017    .158 1459.49 1445.32  ?  o  
    7  13  18   2.134   8.876   7.603   4.556  78.781  ?  <  
    7  13  19  46.301  46.577    .762 2143.80 2169.40  ?  o  
    7  13  20  40.400  41.920    .440 1632.16 1757.29  ?  o  
    7  13  21  16.948  18.064   1.597 287.249 326.303  ?  <  
    7  14   1  22.477  21.985    .107 505.214 483.327  ?  o  
    7  14   2  48.208  49.186    .035 2324.05 2419.30  ?  o  
    7  14   3  22.623  21.414    .070 511.779 458.563  ?  o  
    7  14   4  51.890  52.505    .031 2692.59 2756.74  ?  o  
    7  14   5  26.108  26.522    .078 681.603 703.390  ?  o  
    7  14   6   4.585   5.490    .774  21.024  30.143  ?  <  
    7  14   7  15.885  18.644    .152 252.333 347.612  ?  o  
    7  14   8   3.591   4.325   3.621  12.896  18.705  ?  <  
    7  14   9   3.155   3.132   1.794   9.956   9.811  ?  <  
    7  14  10  44.245  45.778    .047 1957.66 2095.66  ?  o  
    7  14  11  64.510  64.269    .060 4161.48 4130.48  ?  o  
    7  14  12   -.122   4.436   6.027    .015  19.678  ?  <  
    7  14  13  17.346  16.787    .499 300.900 281.808  ?  o  
    7  14  14  31.525  32.209    .116 993.820 1037.40  ?  o  
    7  14  15    .009   3.913  10.662    .000  15.309  ?  <  
    7  14  16  41.066  41.801    .129 1686.39 1747.29  ?  o  
    7  14  17  37.816  37.444    .131 1430.08 1402.04  ?  o  
    7  14  18    .668   3.240  19.007    .447  10.498  ?  <  
    7  14  19  20.582  25.017    .720 423.617 625.871  ?  o  
    7  14  20  19.198  17.675   1.089 368.566 312.396  ?  o  
    7  14  21  30.780   9.725   3.541 947.411  94.568  ?  o  
    7  15   1  26.752  29.711    .041 715.670 882.719  ?  o  
    7  15   2  88.793  86.939    .058 7884.23 7558.46  ?  o  
    7  15   3  -1.784    .093   9.272   3.182    .009  ?  <  
    7  15   4  59.294  60.154    .034 3515.77 3618.50  ?  o  
    7  15   5  59.834  61.485    .043 3580.09 3780.43  ?  o  
    7  15   6  98.717  97.850    .071 9745.05 9574.65  ?  o  
    7  15   7  95.341  95.240    .064 9089.97 9070.62  ?  o  
    7  15   8  45.225  46.600    .043 2045.26 2171.61  ?  o  
    7  15   9   9.865   8.022    .369  97.319  64.357  ?  o  
    7  15  10  84.341  83.064    .078 7113.37 6899.66  ?  o  
    7  15  11 166.252 158.133    .254 27639.7 25006.0  ?  o  
    7  15  12  42.664  44.725    .069 1820.19 2000.35  ?  o  
    7  15  13  45.443  46.934    .170 2065.03 2202.77  ?  o  
    7  15  14  35.387  36.798    .100 1252.23 1354.09  ?  o  
    7  15  15  14.270   9.305   1.590 203.624  86.591  ?  <  
    7  15  16  47.904  48.911    .119 2294.81 2392.29  ?  o  
    7  15  17  13.300  15.087   4.950 176.889 227.618  ?  <  
    7  15  18  18.180  21.577    .939 330.518 465.567  ?  o  
    7  15  19  28.571  25.327    .535 816.275 641.476  ?  o  
    7  15  20  44.173  44.167    .330 1951.22 1950.74  ?  o  
    7  16   1  35.142  36.006    .096 1234.98 1296.41  ?  o  
    7  16   2  54.082  53.965    .037 2924.90 2912.23  ?  o  
    7  16   3  42.445  41.959    .061 1801.58 1760.59  ?  o  
    7  16   4  65.720  66.947    .049 4319.12 4481.96  ?  o  
    7  16   5  27.691  29.280    .069 766.767 857.325  ?  o  
    7  16   6    .271   5.818   3.737    .074  33.846  ?  <  
    7  16   7  63.557  62.712    .047 4039.51 3932.84  ?  o  
    7  16   8  34.594  36.136    .048 1196.76 1305.78  ?  o  
    7  16   9  11.689  12.927    .231 136.627 167.104  ?  o  
    7  16  10  64.360  65.109    .131 4142.26 4239.12  ?  o  
    7  16  11  46.996  46.226    .194 2208.61 2136.86  ?  o  
    7  16  12  13.619  14.418    .351 185.485 207.865  ?  o  
    7  16  13  37.518  36.598    .289 1407.63 1339.44  ?  o  
    7  16  14   2.499   4.642   6.237   6.244  21.544  ?  <  
    7  16  15  13.891  15.616    .549 192.966 243.858  ?  o  
    7  16  16  24.701  19.750    .454 610.146 390.079  ?  o  
    7  16  17  38.606  36.205    .258 1490.39 1310.77  ?  o  
    7  16  18  10.604   7.116   5.749 112.439  50.639  ?  <  
    7  16  19  25.336  26.356    .921 641.911 694.640  ?  o  
    7  17   1  75.849  78.237    .083 5753.05 6120.96  ?  o  
    7  17   2  19.496  20.372    .242 380.079 414.999  ?  o  
    7  17   3  85.203  84.409    .101 7259.49 7124.80  ?  o  
    7  17   4 118.105 117.820    .161 13948.7 13881.6  ?  o  
    7  17   5   3.036    .875   1.373   9.216    .765  ?  <  
    7  17   6  64.201  64.897    .063 4121.79 4211.62  ?  o  
    7  17   7  85.625  84.394    .104 7331.61 7122.31  ?  o  
    7  17   8  94.974  94.156    .193 9019.97 8865.38  ?  o  
    7  17   9   9.006   4.565    .450  81.117  20.842  ?  <  
    7  17  10  95.348  94.847    .116 9091.20 8995.95  ?  o  
    7  17  11  73.786  75.501    .089 5444.45 5700.46  ?  o  
    7  17  12  60.077  58.403    .100 3609.20 3410.96  ?  o  
    7  17  13  11.107  11.326    .732 123.354 128.268  ?  <  
    7  17  14  55.686  56.815    .227 3100.88 3227.96  ?  o  
    7  17  15  36.458  37.039    .208 1329.22 1371.90  ?  o  
    7  17  16   8.747   5.895   1.509  76.508  34.746  ?  <  
    7  17  17   9.613  11.298   1.736  92.412 127.643  ?  <  
    7  17  18   -.207   1.732  13.112    .043   3.001  ?  <  
    7  18   1  19.765  21.446   2.493 390.653 459.916  ?  <  
    7  18   2   3.484   7.186   6.556  12.141  51.643  ?  <  
    7  18   3  16.423  13.509    .412 269.700 182.492  ?  o  
    7  18   4  30.453  31.934    .186 927.359 1019.81  ?  o  
    7  18   5   7.462  13.724   1.633  55.676 188.360  ?  <  
    7  18   6    .189   3.199   5.286    .036  10.231  ?  <  
    7  18   7  13.575   8.188    .487 184.280  67.040  ?  o  
    7  18   8  16.773  18.796    .182 281.325 353.272  ?  o  
    7  18   9  11.390  13.574    .573 129.722 184.251  ?  o  
    7  18  10  28.031  30.976    .139 785.738 959.499  ?  o  
    7  18  11  27.822  27.532    .255 774.040 758.023  ?  o  
    7  18  12   -.307   4.574   7.212    .094  20.919  ?  <  
    7  18  13  19.510  17.850    .379 380.636 318.635  ?  o  
    7  18  14  21.015  22.773    .443 441.643 518.605  ?  o  
    7  18  15  10.603  10.912   1.212 112.421 119.077  ?  <  
    7  18  16  33.658  34.109    .763 1132.86 1163.41  ?  o  
    7  18  17  11.599  15.390   2.413 134.546 236.839  ?  <  
    7  19   1   9.088  14.629   1.030  82.590 214.006  ?  <  
    7  19   2   8.144  10.325    .865  66.331 106.612  ?  <  
    7  19   3  51.012  51.465    .114 2602.26 2648.61  ?  o  
    7  19   4   9.927  13.617   1.221  98.538 185.421  ?  <  
    7  19   5  62.950  63.490    .109 3962.76 4030.95  ?  o  
    7  19   6  19.405  21.779    .346 376.559 474.342  ?  o  
    7  19   7 119.446 117.761    .260 14267.5 13867.7  ?  o  
    7  19   8  26.530  27.547    .130 703.818 758.810  ?  o  
    7  19   9  30.166  27.914    .246 909.958 779.183  ?  o  
    7  19  10  46.727  49.572    .267 2183.42 2457.41  ?  o  
    7  19  11  76.577  75.773    .505 5864.09 5741.48  ?  o  
    7  19  12  19.206  13.849   1.038 368.873 191.795  ?  o  
    7  19  13  27.693  26.268   1.533 766.906 690.024  ?  o  
    7  19  14   8.989  15.567   3.857  80.805 242.327  ?  <  
    7  19  15  27.679  33.268   1.022 766.105 1106.77  ?  o  
    7  19  16  15.853    .095   3.181 251.306    .009  ?  <  
    7  20   1  24.324  27.489    .301 591.655 755.649  ?  o  
    7  20   2   8.813  12.616   1.193  77.669 159.155  ?  <  
    7  20   3  17.946  11.793    .340 322.047 139.074  ?  o  
    7  20   4  16.386   9.984    .488 268.505  99.672  ?  o  
    7  20   5  46.460  47.736    .136 2158.57 2278.77  ?  o  
    7  20   6   9.476   9.625   1.486  89.786  92.642  ?  <  
    7  20   7  43.619  44.922    .280 1902.63 2017.97  ?  o  
    7  20   8   6.843   5.984   4.292  46.827  35.806  ?  <  
    7  20   9  18.508  21.732    .572 342.536 472.276  ?  o  
    7  20  10   1.473   8.748  10.029   2.169  76.535  ?  <  
    7  20  11  27.319  28.838   1.338 746.336 831.642  ?  o  
    7  20  12    .188   2.537  12.980    .035   6.439  ?  <  
    7  20  13  22.813  20.237   1.634 520.445 409.533  ?  o  
    7  20  14  22.874  16.341   1.148 523.223 267.031  ?  o  
    7  20  15    .307   8.354  15.354    .094  69.794  ?  <  
    7  21   1  29.030  30.111    .569 842.726 906.645  ?  o  
    7  21   2   2.562   5.565   2.720   6.564  30.965  ?  <  
    7  21   3  32.990  32.640    .212 1088.36 1065.38  ?  o  
    7  21   4  46.956  46.430    .527 2204.87 2155.75  ?  o  
    7  21   5  29.384  28.717    .277 863.393 824.653  ?  o  
    7  21   6  41.062  42.128    .303 1686.07 1774.77  ?  o  
    7  21   7   -.107   8.267  21.325    .011  68.350  ?  <  
    7  21   8  51.299  51.410    .516 2631.62 2643.01  ?  o  
    7  21   9    .192   6.462  15.298    .037  41.763  ?  <  
    7  21  10  79.716  76.361    .547 6354.60 5830.99  ?  o  
    7  21  11  15.405   3.287   3.685 237.319  10.806  ?  <  
    7  21  12  37.415  35.606    .889 1399.91 1267.79  ?  o  
    7  21  13  22.691  16.215   2.112 514.871 262.940  ?  o  
    7  22   1  12.553  13.820    .877 157.568 190.992  ?  <  
    7  22   2  29.724  30.229    .264 883.533 913.791  ?  o  
    7  22   3    .108   2.575   8.254    .012   6.630  ?  <  
    7  22   4  34.274  33.460    .276 1174.69 1119.60  ?  o  
    7  22   5   9.095  17.745   2.829  82.714 314.890  ?  <  
    7  22   6  19.056    .007   1.273 363.129    .000  ?  o  
    7  22   7  26.632  25.699    .755 709.245 660.451  ?  o  
    7  22   8  31.581  25.365   2.418 997.348 643.397  ?  o  
    7  22   9  16.560   9.797   2.946 274.229  95.974  ?  <  
    7  22  10  39.422  38.347   1.981 1554.11 1470.49  ?  o  
    7  22  11   1.004  11.780  41.722   1.008 138.775  ?  <  
    7  23   1  31.128  29.790   1.205 968.923 887.450  ?  o  
    7  23   2  66.685  64.260    .212 4446.86 4129.34  ?  o  
    7  23   3  44.759  43.634   1.182 2003.33 1903.92  ?  o  
    7  23   4    .963   4.377  18.079    .928  19.162  ?  <  
    7  23   5  24.533  14.029   2.542 601.870 196.813  ?  o  
    7  23   6  54.668  48.495    .401 2988.56 2351.73  ?  o  
    7  23   7  66.087  61.799    .383 4367.46 3819.12  ?  o  
    7  23   8  14.631  12.916   5.640 214.080 166.821  ?  <  
    7  23   9    .707  14.357  74.636    .500 206.138  ?  <  
    7  24   1  31.362  22.695   2.461 983.570 515.059  ?  o  
    7  24   2  13.001   2.093   9.397 169.030   4.383  ?  <  
    7  24   3  12.002   9.516   2.758 144.051  90.559  ?  <  
    7  24   4  13.428   4.470   6.120 180.324  19.978  ?  <  
    7  24   5  24.901  23.196    .982 620.080 538.047  ?  o  
    7  24   6   -.080    .471  24.570    .006    .222  ?  <  
    8   0   0 384.723 387.581   1.838 148012. 150219.  ?  o  
    8   0   2 219.376 211.219    .341 48126.0 44613.5  ?  o  
    8   0   4 166.217 171.881    .183 27628.2 29543.1  ?  o  
    8   0   6  72.411  73.129    .060 5243.35 5347.85  ?  o  
    8   0   8  35.959  29.583    .094 1293.02 875.176  ?  o  
    8   0  10  20.208  17.538    .275 408.353 307.585  ?  o  
    8   0  12  94.569  92.111    .100 8943.26 8484.36  ?  o  
    8   0  14 180.099 176.639    .246 32435.7 31201.3  ?  o  
    8   0  16  25.862  23.887    .188 668.854 570.579  ?  o  
    8   0  18 144.600 140.540    .306 20909.3 19751.5  ?  o  
    8   0  20  57.953  54.365    .315 3358.56 2955.58  ?  o  
    8   0  22  59.835  65.179    .418 3580.21 4248.34  ?  o  
    8   0  24  45.641  46.016    .476 2083.10 2117.48  ?  o  
    8   1   0  98.106  93.775    .071 9624.86 8793.74  ?  o  
    8   1   1  81.763  85.265    .219 6685.25 7270.20  ?  o  
    8   1   2  48.183  46.904    .136 2321.59 2199.98  ?  o  
    8   1   3  69.534  70.924    .031 4834.91 5030.17  ?  o  
    8   1   4  18.087  23.384    .151 327.122 546.821  ?  o  
    8   1   5 139.065 137.461    .062 19339.1 18895.5  ?  o  
    8   1   6  -3.810   1.696   4.589  14.513   2.878  ?  <  
    8   1   7  61.141  66.692    .132 3738.28 4447.77  ?  o  
    8   1   8  62.517  60.460    .064 3908.42 3655.36  ?  o  
    8   1   9 150.959 151.987    .078 22788.6 23100.1  ?  o  
    8   1  10  20.111  13.336    .204 404.451 177.852  ?  o  
    8   1  11    .569    .655   5.582    .323    .430  ?  <  
    8   1  12   5.927   5.018    .542  35.134  25.180  ?  <  
    8   1  13  76.261  72.599    .046 5815.78 5270.55  ?  o  
    8   1  14  34.737  33.472    .093 1206.68 1120.37  ?  o  
    8   1  15   9.377   9.905    .691  87.930  98.110  ?  <  
    8   1  16   8.307  10.615   1.548  69.003 112.675  ?  <  
    8   1  17  36.827  36.209    .094 1356.22 1311.06  ?  o  
    8   1  18  22.227  22.927    .294 494.032 525.630  ?  o  
    8   1  19  27.575  24.305    .106 760.383 590.726  ?  o  
    8   1  20   8.467   7.264   8.811  71.689  52.770  ?  <  
    8   1  21  47.956  46.261    .434 2299.74 2140.04  ?  o  
    8   1  22  20.770  23.344    .817 431.377 544.943  ?  o  
    8   1  23  45.418  46.208    .448 2062.82 2135.13  ?  o  
    8   1  24  15.107  19.985   5.409 228.236 399.412  ?  <  
    8   2   0 123.366 120.063    .092 15219.1 14415.1  ?  o  
    8   2   1 140.148 139.548    .055 19641.4 19473.6  ?  o  
    8   2   2 141.106 139.748    .070 19910.9 19529.5  ?  o  
    8   2   3 262.923 272.329    .210 69128.5 74163.1  ?  o  
    8   2   4  22.617  21.727    .069 511.544 472.073  ?  o  
    8   2   5  16.025  14.572    .156 256.806 212.337  ?  o  
    8   2   6   8.666   9.932   1.193  75.094  98.653  ?  <  
    8   2   7  63.240  62.247    .031 3999.27 3874.74  ?  o  
    8   2   8  36.960  39.148    .114 1366.04 1532.53  ?  o  
    8   2   9  82.085  85.874    .033 6738.02 7374.31  ?  o  
    8   2  10  21.691  21.510    .847 470.480 462.696  ?  o  
    8   2  11  87.536  85.126    .043 7662.61 7246.45  ?  o  
    8   2  12   5.933   2.623    .630  35.200   6.881  ?  <  
    8   2  13  16.435   9.796   1.020 270.114  95.956  ?  o  
    8   2  14  51.970  51.659    .071 2700.88 2668.65  ?  o  
    8   2  15 128.175 126.723    .107 16428.7 16058.7  ?  o  
    8   2  16  60.166  61.532    .041 3619.89 3786.22  ?  o  
    8   2  17 113.395 115.164    .094 12858.5 13262.7  ?  o  
    8   2  18  36.575  35.697    .097 1337.73 1274.29  ?  o  
    8   2  19  52.574  53.279    .165 2764.00 2838.70  ?  o  
    8   2  20  18.140  11.279   2.179 329.057 127.215  ?  <  
    8   2  21 101.631  99.904    .293 10328.9 9980.80  ?  o  
    8   2  22  27.935  28.795    .355 780.378 829.163  ?  o  
    8   2  23  17.254  20.999   1.247 297.717 440.978  ?  o  
    8   2  24   1.022   5.159  10.822   1.045  26.617  ?  <  
    8   3   0 355.725 359.285    .634 126541. 129086.  ?  o  
    8   3   1  10.601  16.097   1.266 112.372 259.121  ?  <  
    8   3   2   4.234   4.368    .912  17.924  19.081  ?  <  
    8   3   3  57.573  63.286    .068 3314.62 4005.08  ?  o  
    8   3   4 122.751 125.774    .050 15067.7 15819.1  ?  o  
    8   3   5  36.611  40.302    .050 1340.37 1624.24  ?  o  
    8   3   6  70.798  66.466    .028 5012.39 4417.78  ?  o  
    8   3   7  13.991   9.571   1.152 195.755  91.613  ?  o  
    8   3   8 135.738 134.174    .070 18424.8 18002.7  ?  o  
    8   3   9  19.002  23.079    .262 361.079 532.659  ?  o  
    8   3  10 150.801 151.170    .157 22740.8 22852.4  ?  o  
    8   3  11  10.682  10.748    .391 114.096 115.520  ?  o  
    8   3  12 104.271 103.236    .056 10872.4 10657.7  ?  o  
    8   3  13   -.170   1.775  12.053    .029   3.152  ?  <  
    8   3  14  88.845  89.617    .138 7893.39 8031.13  ?  o  
    8   3  15  38.988  42.514    .109 1520.06 1807.44  ?  o  
    8   3  16  44.091  47.616    .081 1943.98 2267.31  ?  o  
    8   3  17  16.412  20.460    .599 269.353 418.600  ?  o  
    8   3  18  81.401  81.181    .080 6626.19 6590.44  ?  o  
    8   3  19    .002   2.750   7.256    .000   7.561  ?  <  
    8   3  20  11.525   2.923   1.389 132.822   8.543  ?  <  
    8   3  21   6.046  10.493   3.115  36.555 110.101  ?  <  
    8   3  22  60.352  62.822    .149 3642.35 3946.56  ?  o  
    8   3  23  18.600  16.244   1.006 345.952 263.861  ?  o  
    8   3  24  35.998  34.818   1.526 1295.82 1212.29  ?  o  
    8   4   0  96.880 101.402    .050 9385.68 10282.4  ?  o  
    8   4   1  36.519  40.654    .162 1333.63 1652.73  ?  o  
    8   4   2  68.000  66.877    .028 4624.01 4472.51  ?  o  
    8   4   3  19.988  19.070    .451 399.502 363.658  ?  o  
    8   4   4 153.274 158.356    .068 23492.9 25076.6  ?  o  
    8   4   5  89.533  88.321    .042 8016.17 7800.53  ?  o  
    8   4   6 154.812 154.243    .072 23966.7 23790.9  ?  o  
    8   4   7  21.496  16.660    .161 462.096 277.541  ?  o  
    8   4   8  97.876  99.968    .038 9579.76 9993.66  ?  o  
    8   4   9 113.790 110.405    .049 12948.1 12189.3  ?  o  
    8   4  10  47.039  49.218    .078 2212.64 2422.38  ?  o  
    8   4  11  44.897  43.317    .052 2015.73 1876.39  ?  o  
    8   4  12  79.813  81.111    .046 6370.15 6579.06  ?  o  
    8   4  13  42.784  40.209    .073 1830.47 1616.76  ?  o  
    8   4  14  33.794  33.280    .159 1142.01 1107.57  ?  o  
    8   4  15  18.565  18.254    .187 344.660 333.199  ?  o  
    8   4  16  38.358  40.287    .074 1471.32 1623.02  ?  o  
    8   4  17  25.584  27.657    .363 654.535 764.937  ?  o  
    8   4  18 129.922 127.465    .189 16879.8 16247.3  ?  o  
    8   4  19  17.017  11.365    .168 289.580 129.170  ?  o  
    8   4  20  71.022  71.043    .116 5044.11 5047.04  ?  o  
    8   4  21  21.874  20.554    .428 478.462 422.466  ?  o  
    8   4  22  33.629  34.236    .903 1130.94 1172.08  ?  o  
    8   4  23  35.510  40.974    .386 1260.94 1678.86  ?  o  
    8   4  24  60.069  60.397    .254 3608.34 3647.74  ?  o  
    8   5   0 126.525 123.485    .088 16008.7 15248.5  ?  o  
    8   5   1 104.039 108.076    .036 10824.1 11680.4  ?  o  
    8   5   2  95.485  95.184    .048 9117.41 9060.03  ?  o  
    8   5   3  22.917  18.085    .108 525.193 327.071  ?  o  
    8   5   4 110.518 108.247    .043 12214.2 11717.4  ?  o  
    8   5   5 129.046 129.792    .059 16652.9 16846.0  ?  o  
    8   5   6  23.777  21.281    .077 565.334 452.901  ?  o  
    8   5   7  84.233  82.370    .060 7095.16 6784.75  ?  o  
    8   5   8   9.007  15.077    .303  81.124 227.309  ?  o  
    8   5   9 104.362 102.842    .046 10891.4 10576.5  ?  o  
    8   5  10  24.719  24.099    .179 611.030 580.784  ?  o  
    8   5  11   9.034   6.225    .563  81.604  38.751  ?  <  
    8   5  12  25.631  25.163    .119 656.942 633.181  ?  o  
    8   5  13  46.758  46.017    .054 2186.32 2117.55  ?  o  
    8   5  14  32.229  32.742    .084 1038.71 1072.05  ?  o  
    8   5  15  18.302  19.077    .184 334.980 363.921  ?  o  
    8   5  16  11.500   6.715    .580 132.239  45.095  ?  <  
    8   5  17  46.447  47.026    .073 2157.28 2211.49  ?  o  
    8   5  18  56.535  55.515    .079 3196.19 3081.95  ?  o  
    8   5  19  40.887  40.935    .089 1671.77 1675.67  ?  o  
    8   5  20   1.030   2.613   8.623   1.061   6.828  ?  <  
    8   5  21  27.141  29.434    .966 736.656 866.360  ?  o  
    8   5  22  28.447  27.860    .539 809.249 776.200  ?  o  
    8   5  23  39.241  38.004   1.008 1539.86 1444.29  ?  o  
    8   5  24   -.443   5.176  14.755    .196  26.792  ?  <  
    8   6   0  33.231  36.374    .075 1104.30 1323.09  ?  o  
    8   6   1  24.854  25.967    .090 617.732 674.302  ?  o  
    8   6   2  50.946  49.157    .031 2595.52 2416.42  ?  o  
    8   6   3 144.791 146.413    .060 20964.4 21436.8  ?  o  
    8   6   4  93.104  91.187    .030 8668.34 8315.13  ?  o  
    8   6   5  99.926 101.171    .032 9985.30 10235.6  ?  o  
    8   6   6 112.462 114.088    .037 12647.6 13016.1  ?  o  
    8   6   7  69.815  67.355    .034 4874.14 4536.67  ?  o  
    8   6   8 125.214 124.238    .056 15678.6 15435.1  ?  o  
    8   6   9 168.636 167.860    .181 28438.1 28177.0  ?  o  
    8   6  10  78.156  76.091    .053 6108.36 5789.91  ?  o  
    8   6  11  33.822  29.796    .088 1143.91 887.777  ?  o  
    8   6  12  72.431  73.131    .036 5246.25 5348.08  ?  o  
    8   6  13  47.886  48.904    .046 2293.03 2391.56  ?  o  
    8   6  14  45.892  46.607    .047 2106.10 2172.21  ?  o  
    8   6  15 103.856 102.727    .186 10786.0 10552.8  ?  o  
    8   6  16  40.018  40.476    .073 1601.46 1638.28  ?  o  
    8   6  17  48.084  48.733    .076 2312.07 2374.87  ?  o  
    8   6  18  26.611  27.706   1.308 708.134 767.599  ?  o  
    8   6  19  14.389  11.948    .558 207.033 142.764  ?  o  
    8   6  20  25.656  26.291    .305 658.255 691.235  ?  o  
    8   6  21  59.074  56.835    .174 3489.68 3230.26  ?  o  
    8   6  22  36.977  37.034    .749 1367.31 1371.54  ?  o  
    8   6  23  56.884  56.778   1.687 3235.78 3223.73  ?  o  
    8   6  24  28.960  39.058   8.047 838.667 1525.50  ?  <  
    8   7   0  70.953  66.687    .061 5034.26 4447.16  ?  o  
    8   7   1  26.904  25.323    .182 723.803 641.272  ?  o  
    8   7   2  41.014  40.188    .029 1682.18 1615.10  ?  o  
    8   7   3 103.971  98.635    .039 10810.0 9728.95  ?  o  
    8   7   4  12.514   5.906    .130 156.608  34.883  ?  o  
    8   7   5 128.449 130.671    .043 16499.1 17074.9  ?  o  
    8   7   6   7.590   2.619   1.938  57.604   6.859  ?  <  
    8   7   7  13.685   5.073   1.242 187.277  25.733  ?  <  
    8   7   8  35.209  35.797    .061 1239.64 1281.43  ?  o  
    8   7   9  49.042  45.629    .131 2405.10 2082.05  ?  o  
    8   7  10  38.285  38.446    .048 1465.76 1478.08  ?  o  
    8   7  11  14.831  11.651    .258 219.953 135.735  ?  o  
    8   7  12  68.320  66.803    .041 4667.56 4462.69  ?  o  
    8   7  13  55.875  55.770    .045 3122.07 3110.30  ?  o  
    8   7  14   2.264   3.440   6.490   5.124  11.836  ?  <  
    8   7  15  18.460  21.087    .958 340.764 444.669  ?  o  
    8   7  16   5.941   8.840   1.698  35.296  78.145  ?  <  
    8   7  17  75.754  75.952    .100 5738.63 5768.66  ?  o  
    8   7  18  17.826  16.552    .237 317.752 273.966  ?  o  
    8   7  19  21.204  19.634    .283 449.625 385.487  ?  o  
    8   7  20   8.338   3.893   2.275  69.521  15.157  ?  <  
    8   7  21  37.186  38.142    .614 1382.82 1454.81  ?  o  
    8   7  22  15.211   9.556   3.457 231.370  91.317  ?  <  
    8   7  23   9.557  19.021   6.293  91.335 361.805  ?  <  
    8   8   0 113.660 110.553    .098 12918.6 12222.0  ?  o  
    8   8   1  34.774  35.898    .063 1209.23 1288.67  ?  o  
    8   8   2  96.625  97.823    .037 9336.35 9569.28  ?  o  
    8   8   3  23.939  22.021    .088 573.094 484.926  ?  o  
    8   8   4  27.117  26.571    .081 735.313 705.999  ?  o  
    8   8   5 144.752 142.827    .070 20953.1 20399.6  ?  o  
    8   8   6 112.018 110.085    .147 12548.1 12118.7  ?  o  
    8   8   7  26.984  28.216    .227 728.115 796.134  ?  o  
    8   8   8 130.001 128.283    .069 16900.2 16456.5  ?  o  
    8   8   9 120.449 121.781    .062 14508.0 14830.6  ?  o  
    8   8  10  75.868  77.172    .034 5756.00 5955.49  ?  o  
    8   8  11  22.477  21.871    .205 505.210 478.360  ?  o  
    8   8  12 131.249 130.559    .092 17226.3 17045.7  ?  o  
    8   8  13  66.532  67.414    .064 4426.55 4544.63  ?  o  
    8   8  14  64.429  62.290    .208 4151.12 3880.02  ?  o  
    8   8  15  15.054  17.055    .433 226.636 290.861  ?  o  
    8   8  16  13.071    .584   2.796 170.850    .341  ?  <  
    8   8  17  -1.335   7.504   7.881   1.783  56.309  ?  <  
    8   8  18  15.736  15.581    .433 247.615 242.754  ?  o  
    8   8  19  30.236  31.415    .535 914.231 986.881  ?  o  
    8   8  20   3.667  12.226  11.164  13.448 149.466  ?  <  
    8   8  21  11.317  10.837   2.307 128.082 117.451  ?  <  
    8   8  22   -.556    .281  14.483    .309    .079  ?  <  
    8   8  23  48.281  49.153   2.386 2331.06 2416.02  ?  o  
    8   9   0 110.315 114.215    .104 12169.5 13045.1  ?  o  
    8   9   1  18.048  20.463    .158 325.728 418.718  ?  o  
    8   9   2   6.258   9.336    .775  39.168  87.166  ?  <  
    8   9   3   8.368  11.585    .423  70.020 134.209  ?  <  
    8   9   4 135.032 132.472    .067 18233.6 17548.8  ?  o  
    8   9   5  77.315  79.074    .044 5977.62 6252.71  ?  o  
    8   9   6  76.251  72.614    .038 5814.23 5272.76  ?  o  
    8   9   7  24.744  22.960    .239 612.245 527.141  ?  o  
    8   9   8  71.306  71.496    .050 5084.58 5111.67  ?  o  
    8   9   9  16.455  16.824    .193 270.767 283.057  ?  o  
    8   9  10  40.239  39.494    .058 1619.15 1559.75  ?  o  
    8   9  11   -.417   1.099   5.406    .174   1.209  ?  <  
    8   9  12  59.597  59.019    .045 3551.82 3483.22  ?  o  
    8   9  13    .912    .179   5.286    .831    .032  ?  <  
    8   9  14 108.846 109.520    .098 11847.5 11994.6  ?  o  
    8   9  15  11.962  12.112    .529 143.085 146.695  ?  o  
    8   9  16  13.730  10.140   1.048 188.515 102.830  ?  <  
    8   9  17   9.777   9.240    .711  95.593  85.371  ?  <  
    8   9  18  91.317  92.623    .112 8338.83 8579.06  ?  o  
    8   9  19  14.922  17.743    .464 222.678 314.829  ?  o  
    8   9  20   6.635   2.276   2.743  44.021   5.182  ?  <  
    8   9  21   9.515  14.030   3.771  90.531 196.850  ?  <  
    8   9  22  41.769  40.458    .702 1744.69 1636.84  ?  o  
    8   9  23  10.132  20.969   7.094 102.662 439.701  ?  <  
    8  10   0  18.188  20.393    .497 330.791 415.868  ?  o  
    8  10   1   6.906   3.660   3.380  47.693  13.396  ?  <  
    8  10   2  65.737  66.954    .033 4321.39 4482.77  ?  o  
    8  10   3 131.017 129.683    .081 17165.4 16817.7  ?  o  
    8  10   4  15.643  11.384    .128 244.703 129.587  ?  o  
    8  10   5 107.084 104.401    .059 11467.1 10899.6  ?  o  
    8  10   6  75.705  76.495    .064 5731.26 5851.44  ?  o  
    8  10   7  24.737  21.875    .094 611.897 478.521  ?  o  
    8  10   8  56.216  56.813    .042 3160.22 3227.69  ?  o  
    8  10   9 145.304 141.532    .101 21113.3 20031.3  ?  o  
    8  10  10  13.780  11.686    .136 189.882 136.564  ?  o  
    8  10  11  78.261  78.459    .050 6124.79 6155.86  ?  o  
    8  10  12  64.451  66.035    .049 4153.91 4360.64  ?  o  
    8  10  13  51.666  53.754    .436 2669.33 2889.48  ?  o  
    8  10  14  11.650  12.058    .561 135.725 145.384  ?  o  
    8  10  15  70.171  70.586    .310 4923.94 4982.39  ?  o  
    8  10  16  29.786  28.145    .355 887.224 792.124  ?  o  
    8  10  17   5.099   2.542   3.254  26.004   6.461  ?  <  
    8  10  18  33.355  33.005    .131 1112.57 1089.31  ?  o  
    8  10  19   -.147   6.373   7.212    .021  40.612  ?  <  
    8  10  20  28.165  29.906    .759 793.277 894.340  ?  o  
    8  10  21  18.718  22.209   2.719 350.371 493.224  ?  <  
    8  10  22  16.637   8.662   1.610 276.793  75.024  ?  <  
    8  11   0  96.957  96.998    .104 9400.62 9408.58  ?  o  
    8  11   1  45.414  46.806    .158 2062.39 2190.77  ?  o  
    8  11   2  38.064  40.833    .047 1448.85 1667.30  ?  o  
    8  11   3 119.384 119.997    .404 14252.5 14399.3  ?  o  
    8  11   4  67.379  67.673    .037 4539.88 4579.70  ?  o  
    8  11   5  77.864  78.240    .188 6062.77 6121.56  ?  o  
    8  11   6  20.533  20.244    .125 421.597 409.835  ?  o  
    8  11   7  51.764  50.645    .045 2679.49 2564.95  ?  o  
    8  11   8  42.187  42.668    .258 1779.73 1820.54  ?  o  
    8  11   9  27.141  27.176    .108 736.611 738.534  ?  o  
    8  11  10  58.746  62.742    .078 3451.07 3936.59  ?  o  
    8  11  11  20.696  23.100    .166 428.313 533.628  ?  o  
    8  11  12  55.173  58.474    .191 3044.10 3419.15  ?  o  
    8  11  13  88.422  86.386    .111 7818.49 7462.62  ?  o  
    8  11  14  63.459  65.217    .149 4027.00 4253.20  ?  o  
    8  11  15  47.720  48.802    .065 2277.18 2381.64  ?  o  
    8  11  16  22.691  20.451    .660 514.884 418.240  ?  o  
    8  11  17  43.975  42.399    .352 1933.77 1797.70  ?  o  
    8  11  18  33.314  34.020    .133 1109.85 1157.33  ?  o  
    8  11  19  39.972  39.420    .203 1597.72 1553.93  ?  o  
    8  11  20   -.034   6.479  14.130    .001  41.981  ?  <  
    8  11  21  20.563  20.597   1.902 422.850 424.236  ?  <  
    8  11  22  25.446  27.010   1.725 647.499 729.557  ?  o  
    8  12   0  19.557  15.064    .146 382.476 226.917  ?  o  
    8  12   1  85.995  86.436    .089 7395.13 7471.18  ?  o  
    8  12   2  40.763  40.542    .047 1661.62 1643.63  ?  o  
    8  12   3  69.490  69.945    .036 4828.88 4892.25  ?  o  
    8  12   4  21.088  23.115    .197 444.700 534.307  ?  o  
    8  12   5  11.507   4.801    .236 132.412  23.049  ?  o  
    8  12   6 107.194 104.215    .057 11490.6 10860.8  ?  o  
    8  12   7   8.214   3.989    .707  67.462  15.912  ?  <  
    8  12   8  97.605  97.814    .057 9526.67 9567.57  ?  o  
    8  12   9  35.771  36.968    .051 1279.56 1366.67  ?  o  
    8  12  10  87.777  86.651    .059 7704.79 7508.38  ?  o  
    8  12  11  28.123  27.931    .114 790.929 780.123  ?  o  
    8  12  12 126.061 123.613    .312 15891.5 15280.2  ?  o  
    8  12  13  16.812  14.735    .309 282.632 217.130  ?  o  
    8  12  14  16.751  14.524    .321 280.594 210.957  ?  o  
    8  12  15  83.581  83.236    .097 6985.76 6928.24  ?  o  
    8  12  16  46.575  47.259    .090 2169.26 2233.46  ?  o  
    8  12  17  52.981  53.824    .933 2807.01 2897.08  ?  o  
    8  12  18  21.835  22.170    .398 476.756 491.515  ?  o  
    8  12  19  35.495  34.745    .494 1259.92 1207.24  ?  o  
    8  12  20  45.664  42.769    .530 2085.19 1829.16  ?  o  
    8  12  21  48.472  44.479    .476 2349.55 1978.35  ?  o  
    8  13   0  49.338  48.416    .075 2434.20 2344.10  ?  o  
    8  13   1  26.727  24.927    .076 714.341 621.343  ?  o  
    8  13   2  19.744  20.370    .234 389.825 414.949  ?  o  
    8  13   3  23.139  20.651    .465 535.390 426.461  ?  o  
    8  13   4  56.603  57.517    .102 3203.93 3308.17  ?  o  
    8  13   5  68.454  68.297    .043 4685.92 4664.46  ?  o  
    8  13   6  25.822  28.032    .058 666.755 785.795  ?  o  
    8  13   7  48.817  48.472    .032 2383.07 2349.58  ?  o  
    8  13   8   4.908   5.338   1.987  24.086  28.492  ?  <  
    8  13   9  48.337  49.075    .055 2336.48 2408.34  ?  o  
    8  13  10  10.849  14.512    .366 117.712 210.611  ?  o  
    8  13  11  14.350  17.122    .241 205.917 293.178  ?  o  
    8  13  12   7.802   7.671   2.024  60.864  58.848  ?  <  
    8  13  13  62.256  63.028    .068 3875.75 3972.55  ?  o  
    8  13  14  16.373  17.195    .314 268.091 295.685  ?  o  
    8  13  15  20.634  20.949    .233 425.780 438.842  ?  o  
    8  13  16  17.071  19.671    .531 291.429 386.942  ?  o  
    8  13  17  24.601  25.367    .248 605.195 643.469  ?  o  
    8  13  18   1.961  10.572  10.209   3.844 111.757  ?  <  
    8  13  19  22.719  21.192   1.305 516.143 449.105  ?  o  
    8  13  20   5.345   3.306   7.417  28.567  10.932  ?  <  
    8  14   0 115.722 116.178    .110 13391.5 13497.3  ?  o  
    8  14   1  22.690  22.894    .064 514.846 524.147  ?  o  
    8  14   2  60.891  61.110    .035 3707.76 3734.37  ?  o  
    8  14   3  31.962  34.604    .070 1021.54 1197.43  ?  o  
    8  14   4  37.120  38.575    .050 1377.90 1488.01  ?  o  
    8  14   5  72.498  73.244    .041 5255.98 5364.72  ?  o  
    8  14   6  33.759  33.183    .049 1139.64 1101.13  ?  o  
    8  14   7  10.098   8.208    .341 101.963  67.367  ?  o  
    8  14   8  26.174  27.997    .500 685.069 783.833  ?  o  
    8  14   9 116.920 115.719    .093 13670.2 13390.9  ?  o  
    8  14  10  16.063  13.724    .214 258.020 188.354  ?  o  
    8  14  11  14.616  14.174    .556 213.640 200.894  ?  o  
    8  14  12  69.330  68.376    .080 4806.68 4675.30  ?  o  
    8  14  13  62.164  62.685    .057 3864.38 3929.44  ?  o  
    8  14  14 122.864 121.893    .900 15095.6 14857.9  ?  o  
    8  14  15  24.420  26.301    .282 596.360 691.727  ?  o  
    8  14  16  10.449  10.831   1.961 109.171 117.305  ?  <  
    8  14  17   4.463    .569   4.334  19.920    .324  ?  <  
    8  14  18  55.557  52.088    .254 3086.60 2713.18  ?  o  
    8  14  19  14.408   6.229   1.835 207.602  38.801  ?  <  
    8  14  20   6.513  10.943   9.107  42.422 119.744  ?  <  
    8  15   0  90.746  90.268    .109 8234.83 8148.37  ?  o  
    8  15   1  32.909  34.040    .046 1083.01 1158.73  ?  o  
    8  15   2  -1.131   3.398   6.954   1.280  11.543  ?  <  
    8  15   3  10.122   8.827    .305 102.458  77.918  ?  o  
    8  15   4  62.306  63.728    .081 3882.07 4061.23  ?  o  
    8  15   5   7.001   3.223   1.092  49.015  10.391  ?  <  
    8  15   6  42.075  43.422    .052 1770.28 1885.44  ?  o  
    8  15   7  10.350  14.512    .277 107.125 210.591  ?  o  
    8  15   8  40.887  40.879    .038 1671.77 1671.08  ?  o  
    8  15   9  55.362  55.670    .135 3065.01 3099.19  ?  o  
    8  15  10  47.674  50.328    .064 2272.79 2532.93  ?  o  
    8  15  11   -.727   1.974   4.636    .528   3.897  ?  <  
    8  15  12  37.739  38.236    .092 1424.22 1462.00  ?  o  
    8  15  13  33.932  35.136    .139 1151.38 1234.55  ?  o  
    8  15  14  42.667  41.114    .200 1820.50 1690.35  ?  o  
    8  15  15   3.388  15.253   4.057  11.478 232.652  ?  <  
    8  15  16  15.327  13.426    .713 234.906 180.258  ?  o  
    8  15  17   9.882  13.215   2.630  97.652 174.645  ?  <  
    8  15  18  34.317  38.033    .354 1177.69 1446.53  ?  o  
    8  15  19  10.624  15.390   7.094 112.860 236.856  ?  <  
    8  16   0  16.330  19.167    .399 266.676 367.362  ?  o  
    8  16   1  65.165  66.804    .042 4246.49 4462.79  ?  o  
    8  16   2  57.102  59.361    .040 3260.67 3523.73  ?  o  
    8  16   3  91.025  90.864    .064 8285.49 8256.21  ?  o  
    8  16   4   3.157   2.818   2.150   9.965   7.941  ?  <  
    8  16   5  14.009  16.830    .155 196.241 283.238  ?  o  
    8  16   6  65.400  65.634    .061 4277.18 4307.80  ?  o  
    8  16   7  26.355  27.420    .106 694.566 751.878  ?  o  
    8  16   8  27.197  25.315    .327 739.659 640.863  ?  o  
    8  16   9  53.891  54.385    .436 2904.27 2957.73  ?  o  
    8  16  10  32.127  34.074    .092 1032.15 1161.01  ?  o  
    8  16  11  55.213  56.000    .067 3048.50 3136.02  ?  o  
    8  16  12  43.402  45.075    .096 1883.73 2031.74  ?  o  
    8  16  13  29.448  31.701    .125 867.206 1004.98  ?  o  
    8  16  14  29.139  29.095   1.083 849.090 846.544  ?  o  
    8  16  15  43.424  46.692    .275 1885.64 2180.18  ?  o  
    8  16  16  16.696  18.509   1.213 278.758 342.578  ?  <  
    8  16  17  69.202  66.558    .235 4788.90 4430.00  ?  o  
    8  16  18  27.279  27.877    .488 744.164 777.134  ?  o  
    8  17   0  40.178  39.108    .200 1614.24 1529.45  ?  o  
    8  17   1  41.837  44.741    .258 1750.35 2001.72  ?  o  
    8  17   2  39.850  38.735    .042 1588.03 1500.44  ?  o  
    8  17   3   1.473   7.884   4.172   2.169  62.158  ?  <  
    8  17   4  35.750  35.518    .068 1278.03 1261.55  ?  o  
    8  17   5  73.163  72.305    .137 5352.79 5227.95  ?  o  
    8  17   6  51.470  52.012    .109 2649.21 2705.23  ?  o  
    8  17   7    .865    .482   3.934    .748    .232  ?  <  
    8  17   8  66.933  68.349    .235 4480.00 4671.58  ?  o  
    8  17   9  39.987  41.173    .062 1598.99 1695.21  ?  o  
    8  17  10  50.086  51.452    .086 2508.58 2647.31  ?  o  
    8  17  11   5.927   5.670   2.845  35.131  32.148  ?  <  
    8  17  12  22.390  18.314    .375 501.292 335.401  ?  o  
    8  17  13  33.586  37.679    .243 1128.04 1419.68  ?  o  
    8  17  14  27.262  26.835    .317 743.203 720.142  ?  o  
    8  17  15   4.458   5.903   4.510  19.876  34.845  ?  <  
    8  17  16  16.144  12.016   4.295 260.639 144.386  ?  <  
    8  17  17  22.402  26.062    .563 501.865 679.217  ?  o  
    8  18   0  69.464  65.857    .200 4825.28 4337.15  ?  o  
    8  18   1  45.609  45.223    .391 2080.21 2045.14  ?  o  
    8  18   2  -2.621   5.594  13.444   6.872  31.296  ?  <  
    8  18   3  57.661  56.674    .110 3324.83 3211.93  ?  o  
    8  18   4  81.113  82.842    .149 6579.39 6862.76  ?  o  
    8  18   5   5.730   5.656   1.161  32.836  31.990  ?  <  
    8  18   6  59.698  58.661    .072 3563.81 3441.06  ?  o  
    8  18   7   7.761   8.947    .720  60.228  80.046  ?  <  
    8  18   8  23.275  24.705    .114 541.733 610.331  ?  o  
    8  18   9  27.466  31.092   1.121 754.356 966.718  ?  o  
    8  18  10  10.452    .608   4.242 109.239    .369  ?  <  
    8  18  11  26.192  30.164    .273 686.031 909.852  ?  o  
    8  18  12  26.211  29.087   1.849 687.002 846.075  ?  o  
    8  18  13   7.156  12.277   3.478  51.210 150.717  ?  <  
    8  18  14  39.683  41.857    .704 1574.75 1752.03  ?  o  
    8  18  15  35.136  33.721    .656 1234.55 1137.10  ?  o  
    8  18  16   9.081   6.480   7.884  82.469  41.989  ?  <  
    8  19   0    .079   3.724  10.199    .006  13.868  ?  <  
    8  19   1  44.985  46.151    .160 2023.69 2129.91  ?  o  
    8  19   2   4.441   1.163   6.199  19.719   1.352  ?  <  
    8  19   3   2.557   5.958   2.800   6.539  35.500  ?  <  
    8  19   4  10.797   3.795   1.473 116.582  14.399  ?  <  
    8  19   5  38.721  39.638    .400 1499.29 1571.17  ?  o  
    8  19   6   6.485   3.914   1.769  42.056  15.317  ?  <  
    8  19   7    .854   6.446   7.603    .730  41.548  ?  <  
    8  19   8  13.843  12.836    .978 191.637 164.774  ?  <  
    8  19   9  31.033  34.731    .374 963.022 1206.25  ?  o  
    8  19  10    .340   9.952  11.873    .116  99.034  ?  <  
    8  19  11  11.144   5.043   2.466 124.182  25.434  ?  <  
    8  19  12  18.836  11.006   1.240 354.789 121.143  ?  o  
    8  19  13  20.640  26.360   2.653 426.013 694.837  ?  <  
    8  19  14  18.462   9.423   3.424 340.860  88.791  ?  <  
    8  19  15    .875   1.127  20.861    .766   1.270  ?  <  
    8  20   0  79.826  78.455    .273 6372.22 6155.18  ?  o  
    8  20   1  39.197  39.275    .401 1536.39 1542.54  ?  o  
    8  20   2  21.460  20.736    .290 460.515 429.981  ?  o  
    8  20   3  60.250  61.475    .138 3630.01 3779.22  ?  o  
    8  20   4  41.837  42.347    .129 1750.37 1793.31  ?  o  
    8  20   5  12.854   2.105    .773 165.214   4.430  ?  <  
    8  20   6   1.707   1.091  12.517   2.913   1.191  ?  <  
    8  20   7  35.663  35.141   2.301 1271.86 1234.89  ?  o  
    8  20   8  12.242   8.308   1.213 149.869  69.029  ?  <  
    8  20   9  31.347  29.867    .702 982.622 892.030  ?  o  
    8  20  10  35.206  30.257   2.987 1239.49 915.487  ?  o  
    8  20  11  35.579  34.080   4.242 1265.86 1161.45  ?  o  
    8  20  12   -.843    .679  16.462    .711    .462  ?  <  
    8  20  13  12.841   9.033   2.071 164.892  81.601  ?  <  
    8  20  14  31.344  33.201    .894 982.471 1102.30  ?  o  
    8  21   0  31.668  37.126    .282 1002.85 1378.35  ?  o  
    8  21   1  24.465  24.107    .256 598.526 581.138  ?  o  
    8  21   2   4.946   7.824   4.452  24.460  61.211  ?  <  
    8  21   3  15.181  17.442    .774 230.454 304.221  ?  o  
    8  21   4  30.187  28.286    .299 911.268 800.106  ?  o  
    8  21   5  23.296  22.014    .366 542.705 484.601  ?  o  
    8  21   6   2.371   8.514  27.815   5.624  72.495  ?  <  
    8  21   7  10.612   3.806   3.889 112.614  14.488  ?  <  
    8  21   8  40.012  38.931    .450 1600.97 1515.61  ?  o  
    8  21   9  12.495   8.605   5.125 156.118  74.047  ?  <  
    8  21  10  42.517  36.540   1.665 1807.71 1335.17  ?  o  
    8  21  11    .541   9.855  37.086    .293  97.118  ?  <  
    8  21  12  29.151  29.914   1.426 849.809 894.845  ?  o  
    8  22   0  73.020  72.356    .312 5331.88 5235.42  ?  o  
    8  22   1  19.047  16.687   1.692 362.779 278.458  ?  <  
    8  22   2  38.557  37.303    .241 1486.68 1391.49  ?  o  
    8  22   3  16.345  19.627   2.405 267.175 385.217  ?  <  
    8  22   4  24.839  27.044    .482 616.957 731.364  ?  o  
    8  22   5  16.372  21.295   1.570 268.034 453.474  ?  <  
    8  22   6  43.195  42.784    .795 1865.84 1830.46  ?  o  
    8  22   7  15.260  12.283   2.628 232.881 150.881  ?  <  
    8  22   8  30.428  30.234   1.105 925.852 914.100  ?  o  
    8  22   9  25.842  13.023   8.453 667.794 169.586  ?  <  
    8  22  10   5.285   6.077   6.491  27.927  36.930  ?  <  
    8  23   0  43.667  43.500    .422 1906.84 1892.23  ?  o  
    8  23   1  11.291  17.293   1.647 127.489 299.046  ?  <  
    8  23   2  13.914   3.015   9.397 193.600   9.089  ?  <  
    8  23   3  13.356   1.295   3.404 178.372   1.678  ?  <  
    8  23   4  34.071  37.986   2.530 1160.82 1442.92  ?  o  
    8  23   5  26.335  21.660   3.423 693.555 469.144  ?  <  
    8  23   6   8.408  14.212   9.916  70.703 201.991  ?  <  
    8  23   7  14.720  12.062   3.454 216.668 145.493  ?  <  
    8  23   8  16.706  19.591   3.108 279.077 383.820  ?  <  
    8  24   0  22.679  23.798   3.035 514.358 566.333  ?  <  
    8  24   1  21.160  14.345   2.725 447.747 205.770  ?  <  
    8  24   2  11.421   9.367  13.907 130.448  87.737  ?  <  
    8  24   3  37.840  37.858   1.119 1431.88 1433.23  ?  o  
    8  24   4  14.337  10.640   9.520 205.563 113.207  ?  <  
    9   0   2 390.836 393.200    .849 152753. 154606.  ?  o  
    9   0   4  45.926  49.565    .096 2109.20 2456.67  ?  o  
    9   0   6 140.709 138.011    .124 19799.1 19047.0  ?  o  
    9   0   8  32.132  33.463    .131 1032.45 1119.77  ?  o  
    9   0  10  30.172  27.792    .137 910.356 772.368  ?  o  
    9   0  12 167.835 163.812    .242 28168.7 26834.4  ?  o  
    9   0  14   -.717    .523   8.344    .514    .274  ?  <  
    9   0  16 157.055 154.386    .302 24666.2 23835.0  ?  o  
    9   0  18  31.780  29.780    .288 1009.97 886.832  ?  o  
    9   0  20 116.858 115.532    .338 13655.8 13347.6  ?  o  
    9   0  22  38.906  38.621    .477 1513.69 1491.60  ?  o  
    9   0  24  43.739  42.243    .483 1913.14 1784.46  ?  o  
    9   1   1  96.090  98.255    .039 9233.34 9654.04  ?  o  
    9   1   2  99.799 102.753    .040 9959.77 10558.2  ?  o  
    9   1   3  10.827   6.914    .707 117.221  47.799  ?  <  
    9   1   4  46.602  49.212    .045 2171.75 2421.81  ?  o  
    9   1   5  53.844  55.924    .041 2899.18 3127.44  ?  o  
    9   1   6  10.460   1.704    .353 109.410   2.902  ?  o  
    9   1   7  47.172  47.400    .051 2225.23 2246.72  ?  o  
    9   1   8  75.404  73.739    .251 5685.74 5437.51  ?  o  
    9   1   9  52.845  53.636    .038 2792.59 2876.80  ?  o  
    9   1  10  36.454  36.922    .073 1328.88 1363.21  ?  o  
    9   1  11  21.369  20.153    .172 456.643 406.137  ?  o  
    9   1  12  46.510  44.763    .062 2163.15 2003.76  ?  o  
    9   1  13  54.571  56.676    .055 2977.96 3212.15  ?  o  
    9   1  14  61.372  63.712    .057 3766.51 4059.21  ?  o  
    9   1  15   7.202   2.688    .630  51.865   7.224  ?  <  
    9   1  16  34.978  33.052    .106 1223.49 1092.42  ?  o  
    9   1  17  41.590  41.029    .485 1729.75 1683.34  ?  o  
    9   1  18  11.783  15.957    .784 138.843 254.618  ?  <  
    9   1  19  34.343  32.358    .202 1179.42 1047.07  ?  o  
    9   1  20  38.025  39.795    .425 1445.90 1583.61  ?  o  
    9   1  21  42.410  42.014    .171 1798.57 1765.21  ?  o  
    9   1  22   6.184   4.981   4.930  38.239  24.808  ?  <  
    9   1  23   2.680   8.566  13.444   7.184  73.384  ?  <  
    9   1  24   -.569   7.377  18.543    .324  54.414  ?  <  
    9   2   1 246.929 244.401    .194 60974.1 59731.9  ?  o  
    9   2   2  47.634  46.711    .229 2268.97 2181.91  ?  o  
    9   2   3 123.790 126.925    .056 15323.9 16110.0  ?  o  
    9   2   4  38.669  38.520    .313 1495.27 1483.76  ?  o  
    9   2   5 153.368 154.996    .075 23521.7 24023.8  ?  o  
    9   2   6  36.434  35.161    .075 1327.41 1236.32  ?  o  
    9   2   7  45.581  46.395    .040 2077.67 2152.45  ?  o  
    9   2   8  35.802  37.101    .071 1281.80 1376.51  ?  o  
    9   2   9  22.287  21.373    .140 496.694 456.810  ?  o  
    9   2  10  41.647  43.204    .066 1734.47 1866.54  ?  o  
    9   2  11  79.246  77.585    .048 6279.95 6019.36  ?  o  
    9   2  12  34.037  30.026    .098 1158.51 901.584  ?  o  
    9   2  13  93.929  93.465    .102 8822.62 8735.63  ?  o  
    9   2  14  45.547  46.868    .054 2074.49 2196.65  ?  o  
    9   2  15  79.893  78.543    .118 6382.96 6168.99  ?  o  
    9   2  16   3.692   2.847   6.589  13.628   8.107  ?  <  
    9   2  17 102.284 101.823    .087 10462.1 10367.9  ?  o  
    9   2  18  26.800  24.860    .232 718.261 618.006  ?  o  
    9   2  19 138.063 135.640    .322 19061.3 18398.2  ?  o  
    9   2  20   3.527   4.124  12.980  12.440  17.010  ?  <  
    9   2  21  26.665  23.473    .375 711.049 550.996  ?  o  
    9   2  22    .919   3.137  11.164    .844   9.838  ?  <  
    9   2  23  71.913  69.257    .357 5171.50 4796.60  ?  o  
    9   3   1 127.782 127.775    .053 16328.2 16326.5  ?  o  
    9   3   2 106.720 105.616    .041 11389.1 11154.7  ?  o  
    9   3   3   4.169   8.858   2.793  17.378  78.468  ?  <  
    9   3   4  11.354  11.268    .636 128.917 126.962  ?  <  
    9   3   5  40.909  38.853    .630 1673.58 1509.57  ?  o  
    9   3   6  15.043  12.234    .349 226.296 149.659  ?  o  
    9   3   7  82.815  82.835    .169 6858.38 6861.57  ?  o  
    9   3   8  70.077  69.202    .038 4910.79 4788.95  ?  o  
    9   3   9  27.205  29.165    .106 740.133 850.622  ?  o  
    9   3  10   9.575   1.016    .781  91.676   1.032  ?  <  
    9   3  11  32.545  31.645    .120 1059.16 1001.43  ?  o  
    9   3  12  43.513  42.776    .057 1893.41 1829.79  ?  o  
    9   3  13  69.024  69.440    .046 4764.33 4821.95  ?  o  
    9   3  14  61.250  60.359    .047 3751.55 3643.26  ?  o  
    9   3  15  50.247  52.428    .055 2524.79 2748.72  ?  o  
    9   3  16  69.979  69.177    .053 4897.01 4785.44  ?  o  
    9   3  17  29.328  27.572    .177 860.116 760.232  ?  o  
    9   3  18  10.271  14.103   1.016 105.489 198.903  ?  <  
    9   3  19  72.774  69.893    .795 5296.02 4885.09  ?  o  
    9   3  20  46.307  46.032    .164 2144.31 2118.91  ?  o  
    9   3  21  16.172  17.059   1.311 261.529 291.015  ?  o  
    9   3  22   1.617   4.842  11.819   2.616  23.443  ?  <  
    9   3  23  22.540  21.090    .877 508.036 444.796  ?  o  
    9   4   1  71.900  68.596    .029 5169.56 4705.36  ?  o  
    9   4   2 139.581 139.552    .054 19482.9 19474.8  ?  o  
    9   4   3  87.622  87.121    .033 7677.53 7590.02  ?  o  
    9   4   4  84.668  88.308    .034 7168.62 7798.22  ?  o  
    9   4   5  12.860   2.340    .421 165.388   5.478  ?  o  
    9   4   6  15.794  10.825    .353 249.463 117.181  ?  o  
    9   4   7 184.051 178.212    .098 33874.8 31759.5  ?  o  
    9   4   8 108.476 111.361    .046 11767.0 12401.3  ?  o  
    9   4   9  68.040  66.798    .075 4629.48 4462.00  ?  o  
    9   4  10  54.550  52.058    .038 2975.72 2710.00  ?  o  
    9   4  11  66.820  65.253    .041 4464.90 4257.93  ?  o  
    9   4  12  37.251  37.824    .102 1387.61 1430.66  ?  o  
    9   4  13  18.090  19.285    .180 327.236 371.910  ?  o  
    9   4  14   7.176  17.554   2.043  51.498 308.130  ?  <  
    9   4  15  96.228  96.135    .063 9259.80 9241.90  ?  o  
    9   4  16 100.006 100.612    .079 10001.2 10122.8  ?  o  
    9   4  17   2.177  12.437   6.589   4.739 154.685  ?  <  
    9   4  18  42.414  43.556    .171 1798.93 1897.08  ?  o  
    9   4  19  47.526  48.511    .260 2258.71 2353.32  ?  o  
    9   4  20  63.851  63.712    .534 4076.97 4059.21  ?  o  
    9   4  21  50.304  50.637    .199 2530.46 2564.12  ?  o  
    9   4  22  57.973  55.736    .300 3360.84 3106.48  ?  o  
    9   4  23  31.624  34.438    .487 1000.06 1185.96  ?  o  
    9   5   1  59.344  58.532    .036 3521.75 3426.00  ?  o  
    9   5   2  75.472  73.091    .046 5695.95 5342.34  ?  o  
    9   5   3  27.777  25.007    .203 771.581 625.372  ?  o  
    9   5   4  76.723  76.777    .035 5886.42 5894.78  ?  o  
    9   5   5  30.958  32.970    .586 958.424 1087.00  ?  o  
    9   5   6  29.059  30.438    .724 844.407 926.460  ?  o  
    9   5   7  65.375  65.698    .028 4273.86 4316.23  ?  o  
    9   5   8 101.809 101.550    .045 10365.1 10312.4  ?  o  
    9   5   9  45.948  42.619    .047 2111.26 1816.40  ?  o  
    9   5  10  34.976  33.977    .225 1223.31 1154.47  ?  o  
    9   5  11   9.252   3.782   1.083  85.591  14.304  ?  <  
    9   5  12  22.139  23.075    .306 490.116 532.456  ?  o  
    9   5  13  61.482  61.306    .045 3780.08 3758.48  ?  o  
    9   5  14  71.328  72.252    .049 5087.64 5220.40  ?  o  
    9   5  15  10.850   7.557    .682 117.722  57.115  ?  <  
    9   5  16   7.974   6.942   1.242  63.585  48.195  ?  <  
    9   5  17   5.467  13.325   1.712  29.889 177.545  ?  <  
    9   5  18  16.737  16.982    .361 280.132 288.376  ?  o  
    9   5  19  17.576  17.741   2.182 308.930 314.756  ?  <  
    9   5  20  47.020  44.946    .642 2210.93 2020.13  ?  o  
    9   5  21  29.921  29.699    .738 895.284 882.022  ?  o  
    9   5  22  17.115  22.868   1.812 292.909 522.944  ?  <  
    9   5  23  18.669  18.030   1.236 348.533 325.069  ?  o  
    9   6   1  64.756  64.396    .047 4193.36 4146.79  ?  o  
    9   6   2 134.132 134.737    .177 17991.5 18154.1  ?  o  
    9   6   3  52.278  54.051    .038 2732.99 2921.46  ?  o  
    9   6   4  97.809  95.768    .117 9566.70 9171.59  ?  o  
    9   6   5  70.178  73.657    .048 4924.89 5425.42  ?  o  
    9   6   6 168.423 166.798    .083 28366.2 27821.6  ?  o  
    9   6   7 125.592 127.767    .058 15773.4 16324.4  ?  o  
    9   6   8 103.569 104.304    .039 10726.6 10879.3  ?  o  
    9   6   9  24.918  26.266    .091 620.902 689.912  ?  o  
    9   6  10 139.784 140.217    .084 19539.5 19660.8  ?  o  
    9   6  11 107.150 108.162    .064 11481.2 11699.0  ?  o  
    9   6  12  71.892  72.561    .045 5168.48 5265.07  ?  o  
    9   6  13  88.160  88.879    .051 7772.24 7899.44  ?  o  
    9   6  14  71.833  70.391    .048 5159.95 4954.94  ?  o  
    9   6  15  18.688  21.381    .204 349.226 457.148  ?  o  
    9   6  16  73.322  74.289    .258 5376.15 5518.85  ?  o  
    9   6  17  30.035  33.174    .611 902.072 1100.52  ?  o  
    9   6  18   1.547   4.732   6.845   2.392  22.396  ?  <  
    9   6  19  36.176  37.974    .235 1308.70 1442.02  ?  o  
    9   6  20  54.921  56.341    .195 3016.29 3174.36  ?  o  
    9   6  21  31.814  33.884    .302 1012.12 1148.15  ?  o  
    9   6  22  33.921  39.258    .379 1150.61 1541.20  ?  o  
    9   6  23  28.004  28.843   1.251 784.205 831.903  ?  o  
    9   7   1  54.222  50.862    .032 2940.01 2586.95  ?  o  
    9   7   2  44.967  46.070    .032 2022.02 2122.48  ?  o  
    9   7   3  46.963  48.099    .032 2205.53 2313.51  ?  o  
    9   7   4  11.899   8.910    .308 141.594  79.392  ?  o  
    9   7   5  98.807  96.860    .036 9762.90 9381.80  ?  o  
    9   7   6  11.782   6.996    .260 138.812  48.948  ?  o  
    9   7   7 113.931 113.010    .046 12980.4 12771.3  ?  o  
    9   7   8  32.708  33.389    .175 1069.83 1114.83  ?  o  
    9   7   9   5.935   6.101    .795  35.224  37.222  ?  <  
    9   7  10   7.886   7.073    .571  62.196  50.021  ?  <  
    9   7  11  29.301  28.398    .106 858.529 806.469  ?  o  
    9   7  12  16.579  19.208    .202 274.877 368.954  ?  o  
    9   7  13  66.029  65.447    .049 4359.87 4283.35  ?  o  
    9   7  14  49.389  51.608    .047 2439.28 2663.36  ?  o  
    9   7  15  40.173  39.913    .078 1613.85 1593.01  ?  o  
    9   7  16   6.034  13.462   2.995  36.409 181.221  ?  <  
    9   7  17  25.930  25.397    .201 672.364 645.012  ?  o  
    9   7  18   9.697   6.560   1.079  94.029  43.034  ?  <  
    9   7  19  59.292  59.342    .153 3515.49 3521.44  ?  o  
    9   7  20  42.152  39.229    .231 1776.81 1538.88  ?  o  
    9   7  21  17.150  11.649   1.233 294.116 135.709  ?  o  
    9   7  22  13.902   1.446   1.932 193.257   2.090  ?  <  
    9   8   1  78.901  74.730    .069 6225.42 5584.56  ?  o  
    9   8   2  49.812  50.624    .034 2481.19 2562.80  ?  o  
    9   8   3 152.351 152.039    .141 23210.9 23115.9  ?  o  
    9   8   4 108.802 106.991    .048 11837.8 11447.1  ?  o  
    9   8   5  41.561  42.192    .036 1727.29 1780.19  ?  o  
    9   8   6  89.168  88.421    .032 7950.94 7818.22  ?  o  
    9   8   7 153.704 150.315    .079 23624.9 22594.6  ?  o  
    9   8   8 120.569 118.438    .061 14536.9 14027.6  ?  o  
    9   8   9   8.871   5.465    .874  78.702  29.869  ?  <  
    9   8  10 112.413 110.483    .062 12636.8 12206.5  ?  o  
    9   8  11 162.582 159.884    .123 26433.1 25562.9  ?  o  
    9   8  12  15.878  15.974    .532 252.115 255.178  ?  o  
    9   8  13  19.345  23.023    .205 374.245 530.063  ?  o  
    9   8  14  83.671  84.277    .091 7000.77 7102.54  ?  o  
    9   8  15  68.036  68.987    .216 4628.85 4759.21  ?  o  
    9   8  16  33.648  33.690    .367 1132.22 1134.99  ?  o  
    9   8  17  20.141  22.477    .632 405.645 505.215  ?  o  
    9   8  18   8.203   2.547   1.116  67.289   6.489  ?  <  
    9   8  19  17.252  14.159    .503 297.615 200.482  ?  o  
    9   8  20    .669    .139   9.834    .447    .019  ?  <  
    9   8  21  32.559  34.738    .629 1060.07 1206.71  ?  o  
    9   8  22  36.614  40.108   2.592 1340.56 1608.66  ?  o  
    9   9   1  -1.171   1.325   5.563   1.370   1.755  ?  <  
    9   9   2  64.142  65.494    .167 4114.22 4289.45  ?  o  
    9   9   3  16.218  11.997    .309 263.027 143.934  ?  o  
    9   9   4  63.074  62.274    .037 3978.36 3878.06  ?  o  
    9   9   5  85.498  85.475    .046 7309.97 7306.06  ?  o  
    9   9   6  58.844  57.308    .041 3462.63 3284.24  ?  o  
    9   9   7  26.140  23.909    .082 683.313 571.618  ?  o  
    9   9   8 108.282 107.448    .070 11725.0 11545.1  ?  o  
    9   9   9  11.840  13.628    .306 140.196 185.734  ?  o  
    9   9  10  59.207  58.178    .043 3505.44 3384.66  ?  o  
    9   9  11  20.552  21.641    .174 422.374 468.335  ?  o  
    9   9  12   5.630   8.294    .858  31.694  68.794  ?  <  
    9   9  13  49.279  51.233    .056 2428.38 2624.81  ?  o  
    9   9  14  57.116  58.193    .076 3262.22 3386.42  ?  o  
    9   9  15  14.393  14.402    .357 207.156 207.425  ?  o  
    9   9  16   2.441   1.144   6.686   5.961   1.309  ?  <  
    9   9  17   -.861    .548   7.881    .742    .301  ?  <  
    9   9  18  15.868  17.806    .325 251.809 317.060  ?  o  
    9   9  19  14.497  12.011    .549 210.150 144.266  ?  o  
    9   9  20  22.424  25.583    .642 502.833 654.481  ?  o  
    9   9  21  18.060   2.596   1.553 326.164   6.742  ?  o  
    9   9  22  34.907  34.608    .618 1218.48 1197.73  ?  o  
    9  10   1  11.108   7.411    .358 123.383  54.927  ?  o  
    9  10   2  23.287  21.800    .116 542.264 475.235  ?  o  
    9  10   3  76.807  76.656    .041 5899.28 5876.11  ?  o  
    9  10   4  43.505  42.941    .049 1892.69 1843.90  ?  o  
    9  10   5  31.761  33.322    .278 1008.76 1110.38  ?  o  
    9  10   6  42.869  44.316    .223 1837.74 1963.89  ?  o  
    9  10   7 150.765 148.719    .133 22730.2 22117.3  ?  o  
    9  10   8  42.745  42.569    .051 1827.16 1812.14  ?  o  
    9  10   9  17.117  17.959    .221 292.991 322.525  ?  o  
    9  10  10  86.872  85.887    .055 7546.68 7376.53  ?  o  
    9  10  11 129.686 128.779    .110 16818.4 16584.0  ?  o  
    9  10  12   8.952   6.195    .928  80.146  38.378  ?  <  
    9  10  13  67.818  67.986    .054 4599.31 4622.09  ?  o  
    9  10  14  60.126  60.564    .235 3615.08 3668.00  ?  o  
    9  10  15  38.976  38.217    .133 1519.12 1460.55  ?  o  
    9  10  16  27.253  28.168    .298 742.703 793.428  ?  o  
    9  10  17   4.518   5.387   2.552  20.414  29.018  ?  <  
    9  10  18  15.688  16.948    .466 246.109 287.219  ?  o  
    9  10  19    .669  13.571  10.167    .448 184.173  ?  <  
    9  10  20   9.745   5.852   2.787  94.957  34.251  ?  <  
    9  10  21  33.580  36.214   3.585 1127.63 1311.44  ?  o  
    9  11   1  63.137  62.625    .291 3986.28 3921.89  ?  o  
    9  11   2  16.287  15.329    .205 265.257 234.985  ?  o  
    9  11   3  35.429  34.715    .090 1255.21 1205.16  ?  o  
    9  11   4   8.994   9.332    .731  80.898  87.080  ?  <  
    9  11   5  32.591  31.059    .061 1062.15 964.656  ?  o  
    9  11   6  52.567  50.544    .075 2763.30 2554.65  ?  o  
    9  11   7  95.189  94.633    .070 9061.00 8955.43  ?  o  
    9  11   8  21.860  24.912    .197 477.845 620.602  ?  o  
    9  11   9  40.006  41.136    .058 1600.52 1692.15  ?  o  
    9  11  10  20.818  18.287    .323 433.386 334.396  ?  o  
    9  11  11  68.166  68.024    .054 4646.57 4627.29  ?  o  
    9  11  12  11.883  15.139    .543 141.210 229.176  ?  o  
    9  11  13  63.729  64.209    .071 4061.39 4122.85  ?  o  
    9  11  14   8.319   7.558    .703  69.209  57.122  ?  <  
    9  11  15   6.633   7.325   2.434  44.001  53.650  ?  <  
    9  11  16  23.381  23.838    .582 546.656 568.262  ?  o  
    9  11  17   9.664   7.476   1.473  93.394  55.895  ?  <  
    9  11  18   5.809   1.399   3.709  33.746   1.957  ?  <  
    9  11  19  19.122  22.794   3.400 365.660 519.583  ?  <  
    9  11  20    .560   4.864  14.281    .313  23.663  ?  <  
    9  11  21  -1.400   8.124  14.483   1.960  65.992  ?  <  
    9  12   1  72.021  71.442    .183 5186.98 5103.99  ?  o  
    9  12   2  30.777  29.135    .074 947.200 848.876  ?  o  
    9  12   3  34.288  34.306    .056 1175.68 1176.89  ?  o  
    9  12   4  51.382  54.089    .355 2640.16 2925.61  ?  o  
    9  12   5  35.461  35.986    .308 1257.51 1294.98  ?  o  
    9  12   6 112.634 112.057    .088 12686.4 12556.8  ?  o  
    9  12   7  13.157  17.302    .179 173.102 299.361  ?  o  
    9  12   8  82.090  82.396    .047 6738.79 6789.06  ?  o  
    9  12   9  11.821  11.072    .286 139.744 122.594  ?  o  
    9  12  10 122.453 120.736    .113 14994.7 14577.2  ?  o  
    9  12  11   2.055    .538   4.636   4.223    .289  ?  <  
    9  12  12  83.389  84.410    .091 6953.77 7125.09  ?  o  
    9  12  13  80.560  79.817    .100 6489.98 6370.75  ?  o  
    9  12  14  96.552  96.441    .118 9322.31 9300.80  ?  o  
    9  12  15  36.431  39.592    .564 1327.23 1567.55  ?  o  
    9  12  16  28.645  31.183    .145 820.535 972.358  ?  o  
    9  12  17  46.940  45.750    .636 2203.35 2093.06  ?  o  
    9  12  18   9.347   6.679   2.617  87.371  44.604  ?  <  
    9  12  19  49.483  47.138    .323 2448.52 2222.02  ?  o  
    9  12  20  25.748  27.710    .850 662.935 767.837  ?  o  
    9  13   1  24.952  27.343    .083 622.585 747.615  ?  o  
    9  13   2  62.902  63.892    .038 3956.70 4082.13  ?  o  
    9  13   3  14.757  19.455    .168 217.764 378.487  ?  o  
    9  13   4  73.760  72.966    .041 5440.49 5324.03  ?  o  
    9  13   5  18.952  20.056    .181 359.175 402.225  ?  o  
    9  13   6   6.218   6.245    .720  38.660  39.001  ?  <  
    9  13   7  14.351  15.126    .267 205.956 228.794  ?  o  
    9  13   8  70.557  71.022    .107 4978.23 5044.17  ?  o  
    9  13   9  33.856  34.291    .055 1146.22 1175.87  ?  o  
    9  13  10  50.457  50.467    .053 2545.95 2546.90  ?  o  
    9  13  11  19.480  21.854    .208 379.475 477.618  ?  o  
    9  13  12  33.714  34.524    .097 1136.65 1191.93  ?  o  
    9  13  13  13.399   9.798    .634 179.536  95.999  ?  o  
    9  13  14  49.286  50.516    .092 2429.14 2551.85  ?  o  
    9  13  15  24.685  25.463    .485 609.326 648.346  ?  o  
    9  13  16  19.096  20.112    .406 364.675 404.481  ?  o  
    9  13  17   4.197   5.797   6.319  17.616  33.605  ?  <  
    9  13  18  12.812  16.437   1.355 164.141 270.188  ?  <  
    9  13  19  16.689   2.016   1.660 278.511   4.065  ?  o  
    9  13  20  38.406  34.414    .544 1474.98 1184.36  ?  o  
    9  14   1  12.854  14.799    .154 165.228 219.007  ?  o  
    9  14   2  83.020  83.200    .047 6892.39 6922.19  ?  o  
    9  14   3  72.752  74.322    .045 5292.90 5523.75  ?  o  
    9  14   4  52.925  52.845    .112 2801.10 2792.56  ?  o  
    9  14   5  46.198  45.425    .140 2134.29 2063.43  ?  o  
    9  14   6  45.933  45.310    .148 2109.83 2052.99  ?  o  
    9  14   7 167.044 162.207    .209 27903.6 26311.1  ?  o  
    9  14   8  18.709  16.533    .281 350.020 273.336  ?  o  
    9  14   9  24.046  24.272    .083 578.219 589.143  ?  o  
    9  14  10   5.204   4.781    .973  27.086  22.856  ?  <  
    9  14  11  89.748  88.489    .205 8054.70 7830.36  ?  o  
    9  14  12  72.896  73.817    .120 5313.89 5449.00  ?  o  
    9  14  13  23.980  24.374    .356 575.022 594.073  ?  o  
    9  14  14  13.657  10.871   1.428 186.527 118.180  ?  <  
    9  14  15  38.026  39.783    .136 1445.95 1582.71  ?  o  
    9  14  16  99.663  96.691    .278 9932.80 9349.24  ?  o  
    9  14  17   5.703   6.263   9.628  32.520  39.221  ?  <  
    9  14  18   1.690  16.437  13.444   2.857 270.167  ?  <  
    9  14  19  17.150   4.546   2.781 294.113  20.669  ?  <  
    9  15   1  47.239  48.266    .118 2231.57 2329.58  ?  o  
    9  15   2   1.830    .423   8.808   3.351    .179  ?  <  
    9  15   3  22.310  23.953    .100 497.756 573.765  ?  o  
    9  15   4  20.369  21.586    .142 414.903 465.943  ?  o  
    9  15   5  32.513  33.753    .069 1057.12 1139.24  ?  o  
    9  15   6  20.400  18.709    .128 416.166 350.039  ?  o  
    9  15   7  28.523  30.107    .108 813.538 906.424  ?  o  
    9  15   8  28.178  28.036    .109 793.993 786.000  ?  o  
    9  15   9  34.015  35.216    .250 1157.03 1240.19  ?  o  
    9  15  10  19.253  18.507    .171 370.691 342.505  ?  o  
    9  15  11  35.801  35.010    .117 1281.73 1225.67  ?  o  
    9  15  12  12.472  13.892    .604 155.558 192.987  ?  o  
    9  15  13  51.617  51.985    .270 2664.34 2702.49  ?  o  
    9  15  14   7.549   7.551   2.434  56.990  57.022  ?  <  
    9  15  15    .896   6.556  34.768    .803  42.975  ?  <  
    9  15  16   7.606  14.561   7.153  57.847 212.025  ?  <  
    9  15  17  21.446  21.989   1.016 459.946 483.514  ?  o  
    9  15  18  11.763   4.312   4.098 138.371  18.596  ?  <  
    9  16   1 111.836 109.750    .096 12507.2 12045.1  ?  o  
    9  16   2  19.306  19.010    .106 372.718 361.399  ?  o  
    9  16   3  55.520  53.995    .057 3082.49 2915.47  ?  o  
    9  16   4  54.483  54.526    .059 2968.44 2973.12  ?  o  
    9  16   5  63.178  62.777    .065 3991.41 3940.96  ?  o  
    9  16   6  25.726  27.031    .119 661.832 730.660  ?  o  
    9  16   7   6.864  13.270   1.367  47.118 176.083  ?  <  
    9  16   8  46.788  47.639    .074 2189.11 2269.45  ?  o  
    9  16   9  10.630  12.185    .513 112.990 148.467  ?  o  
    9  16  10  21.510  22.195    .258 462.666 492.623  ?  o  
    9  16  11  19.042  19.829    .647 362.606 393.201  ?  o  
    9  16  12    .461   4.825   9.272    .213  23.280  ?  <  
    9  16  13  49.294  48.178    .205 2429.88 2321.10  ?  o  
    9  16  14  22.445  22.295    .913 503.761 497.072  ?  o  
    9  16  15  56.128  57.522    .352 3150.34 3308.82  ?  o  
    9  16  16  18.762  21.383   2.017 352.011 457.214  ?  <  
    9  16  17  23.415  26.419    .777 548.283 697.968  ?  o  
    9  17   1   3.150   2.188   2.815   9.922   4.786  ?  <  
    9  17   2  62.881  62.459    .071 3954.02 3901.17  ?  o  
    9  17   3  25.487  27.389    .078 649.568 750.167  ?  o  
    9  17   4  44.130  42.477    .071 1947.46 1804.33  ?  o  
    9  17   5  27.096  25.991    .090 734.187 675.553  ?  o  
    9  17   6  18.867  15.900    .247 355.971 252.810  ?  o  
    9  17   7  18.686  16.751    .126 349.157 280.601  ?  o  
    9  17   8  36.834  37.494    .082 1356.76 1405.76  ?  o  
    9  17   9    .093   2.727   5.582    .009   7.434  ?  <  
    9  17  10  15.859  16.928    .937 251.517 286.557  ?  o  
    9  17  11   -.380    .804   7.241    .144    .646  ?  <  
    9  17  12  16.723  20.944    .827 279.648 438.656  ?  o  
    9  17  13  17.655  15.912    .640 311.706 253.203  ?  o  
    9  17  14  44.005  42.868    .701 1936.42 1837.68  ?  o  
    9  17  15  19.960  12.669   1.455 398.414 160.501  ?  o  
    9  17  16  30.918  31.048    .488 955.911 963.979  ?  o  
    9  18   1  57.934  60.190    .113 3356.31 3622.78  ?  o  
    9  18   2 103.530 102.922    .138 10718.5 10592.9  ?  o  
    9  18   3  30.340  30.613    .058 920.488 937.131  ?  o  
    9  18   4  20.612  21.905    .094 424.858 479.834  ?  o  
    9  18   5  18.715  20.326    .340 350.239 413.161  ?  o  
    9  18   6  36.048  34.972    .151 1299.48 1223.07  ?  o  
    9  18   7   5.481   9.021   1.819  30.046  81.370  ?  <  
    9  18   8    .501   7.934   7.475    .251  62.941  ?  <  
    9  18   9  19.508  23.576    .356 380.549 555.817  ?  o  
    9  18  10  18.424  15.555    .548 339.437 241.955  ?  o  
    9  18  11   1.636   1.605  13.143   2.678   2.577  ?  <  
    9  18  12  36.378  41.484    .516 1323.36 1720.88  ?  o  
    9  18  13  39.177  39.096    .629 1534.85 1528.47  ?  o  
    9  18  14    .369    .083  19.470    .136    .007  ?  <  
    9  18  15  26.183  23.558   1.555 685.526 554.986  ?  o  
    9  19   1  59.493  59.519    .128 3539.39 3542.48  ?  o  
    9  19   2  11.004   5.663   1.160 121.081  32.070  ?  <  
    9  19   3   8.358   6.824   2.229  69.848  46.563  ?  <  
    9  19   4  15.329  11.988   2.867 234.977 143.702  ?  <  
    9  19   5  35.722  35.776    .554 1276.07 1279.93  ?  o  
    9  19   6  18.163  13.122    .490 329.891 172.186  ?  o  
    9  19   7  49.337  48.014    .154 2434.18 2305.32  ?  o  
    9  19   8   5.706   5.623   3.314  32.562  31.615  ?  <  
    9  19   9  19.541  13.904   2.908 381.834 193.324  ?  <  
    9  19  10    .776  10.587  21.788    .603 112.090  ?  <  
    9  19  11  25.301   7.405   1.878 640.155  54.827  ?  o  
    9  19  12   7.573   1.027   6.451  57.354   1.055  ?  <  
    9  19  13  37.558  36.533    .771 1410.64 1334.64  ?  o  
    9  19  14   9.802   3.072  10.687  96.077   9.436  ?  <  
    9  20   1  41.500  41.616    .485 1722.24 1731.90  ?  o  
    9  20   2  61.901  63.560    .117 3831.77 4039.93  ?  o  
    9  20   3  30.874  34.623    .334 953.201 1198.75  ?  o  
    9  20   4   6.010  13.303   2.311  36.116 176.983  ?  <  
    9  20   5  58.435  59.790    .137 3414.70 3574.88  ?  o  
    9  20   6  39.757  40.763    .143 1580.64 1661.62  ?  o  
    9  20   7    .922   5.624  20.397    .851  31.626  ?  <  
    9  20   8    .516  18.557  18.876    .266 344.372  ?  <  
    9  20   9   -.056   2.330  16.219    .003   5.428  ?  <  
    9  20  10  18.205  10.518   2.611 331.405 110.638  ?  <  
    9  20  11  14.364  17.135   6.344 206.327 293.606  ?  <  
    9  20  12  30.709  31.041   2.285 943.027 963.560  ?  o  
    9  21   1  21.081  21.412    .735 444.414 458.463  ?  o  
    9  21   2  31.989  33.740    .340 1023.30 1138.41  ?  o  
    9  21   3   3.517   8.163   3.737  12.369  66.635  ?  <  
    9  21   4  15.687  15.261   7.377 246.068 232.909  ?  <  
    9  21   5  15.868  11.510   1.005 251.797 132.482  ?  o  
    9  21   6    .868   5.439  11.819    .753  29.580  ?  <  
    9  21   7  23.288  17.598   6.676 542.346 309.678  ?  <  
    9  21   8  16.322  14.431   4.899 266.400 208.256  ?  <  
    9  21   9  10.443   6.684  19.447 109.057  44.677  ?  <  
    9  21  10   1.960  14.631  18.688   3.840 214.080  ?  <  
    9  21  11  14.190  14.115   3.874 201.355 199.225  ?  <  
    9  22   1  29.008  27.786    .315 841.478 772.053  ?  o  
    9  22   2  51.315  54.560    .907 2633.22 2976.77  ?  o  
    9  22   3  38.787  36.198    .271 1504.42 1310.26  ?  o  
    9  22   4  32.526  33.769    .382 1057.97 1140.33  ?  o  
    9  22   5  16.342  24.451   1.105 267.057 597.864  ?  <  
    9  22   6   3.072   3.648  11.347   9.434  13.307  ?  <  
    9  22   7  31.112  33.260    .882 967.942 1106.25  ?  o  
    9  22   8  19.074  14.891   1.747 363.815 221.745  ?  <  
    9  23   1  38.416  31.523    .893 1475.77 993.721  ?  o  
    9  23   2    .138   5.674  13.444    .019  32.196  ?  <  
    9  23   3  17.024   3.001   2.133 289.826   9.004  ?  <  
    9  23   4   1.497  17.749  16.598   2.242 315.019  ?  <  
    9  23   5  16.563  20.395   3.738 274.327 415.953  ?  <  
   10   0   0 120.942 118.429    .157 14627.0 14025.4  ?  o  
   10   0   2  99.875  93.503    .079 9975.08 8742.87  ?  o  
   10   0   4 165.883 169.160    .180 27517.3 28615.1  ?  o  
   10   0   6   2.748   2.654   8.344   7.554   7.046  ?  <  
   10   0   8 127.618 123.080    .120 16286.4 15148.7  ?  o  
   10   0  10 107.667 105.822    .109 11592.1 11198.3  ?  o  
   10   0  12  81.430  81.896    .106 6630.87 6706.98  ?  o  
   10   0  14 111.732 111.533    .154 12484.0 12439.6  ?  o  
   10   0  16  46.190  46.669    .148 2133.49 2177.96  ?  o  
   10   0  18  91.914  94.419    .232 8448.16 8914.92  ?  o  
   10   0  20  18.387  17.089    .735 338.096 292.042  ?  o  
   10   0  22  64.672  62.972    .316 4182.50 3965.53  ?  o  
   10   1   0 166.929 170.138    .167 27865.4 28946.9  ?  o  
   10   1   1  29.700  25.278    .069 882.095 638.980  ?  o  
   10   1   2  31.938  30.375    .095 1020.06 922.652  ?  o  
   10   1   3  72.902  71.301    .039 5314.73 5083.83  ?  o  
   10   1   4  39.718  42.043    .206 1577.53 1767.58  ?  o  
   10   1   5 131.444 125.843    .066 17277.6 15836.5  ?  o  
   10   1   6 147.584 144.701    .078 21781.0 20938.4  ?  o  
   10   1   7  77.608  76.460    .038 6023.07 5846.19  ?  o  
   10   1   8  79.181  78.640    .058 6269.65 6184.24  ?  o  
   10   1   9  76.791  77.751    .081 5896.88 6045.28  ?  o  
   10   1  10  29.282  28.738    .998 857.421 825.862  ?  o  
   10   1  11  40.978  39.840    .168 1679.24 1587.23  ?  o  
   10   1  12  86.100  86.209    .050 7413.24 7432.04  ?  o  
   10   1  13  99.680  99.155    .144 9936.11 9831.81  ?  o  
   10   1  14  13.316  17.500    .610 177.316 306.259  ?  o  
   10   1  15  79.653  79.150    .134 6344.66 6264.75  ?  o  
   10   1  16  52.695  53.544    .133 2776.72 2867.00  ?  o  
   10   1  17   3.688   1.330   3.304  13.602   1.768  ?  <  
   10   1  18  61.927  61.506    .105 3834.99 3783.03  ?  o  
   10   1  19  14.794  18.078    .748 218.857 326.817  ?  o  
   10   1  20   3.046  13.256   9.512   9.280 175.723  ?  <  
   10   1  21  20.913  21.792    .638 437.371 474.872  ?  o  
   10   1  22    .073   5.426  12.822    .005  29.446  ?  <  
   10   1  23  41.843  39.166    .382 1750.80 1534.01  ?  o  
   10   2   0  63.787  64.049    .058 4068.84 4102.31  ?  o  
   10   2   1 196.189 193.903    .106 38490.1 37598.4  ?  o  
   10   2   2  32.831  32.307    .068 1077.89 1043.75  ?  o  
   10   2   3 123.404 120.519    .055 15228.6 14524.8  ?  o  
   10   2   4  31.283  32.471    .115 978.598 1054.38  ?  o  
   10   2   5  88.933  86.909    .042 7909.11 7553.25  ?  o  
   10   2   6  26.738  25.160    .149 714.896 633.002  ?  o  
   10   2   7  87.998  86.694    .041 7743.66 7515.89  ?  o  
   10   2   8  84.405  81.477    .069 7124.27 6638.49  ?  o  
   10   2   9  97.648  96.558    .049 9535.11 9323.47  ?  o  
   10   2  10  10.240    .315   1.089 104.854    .099  ?  <  
   10   2  11  36.736  36.348    .078 1349.55 1321.15  ?  o  
   10   2  12  61.252  63.092    .046 3751.78 3980.57  ?  o  
   10   2  13  92.709  92.591    .272 8594.98 8573.01  ?  o  
   10   2  14  27.574  30.230    .586 760.311 913.847  ?  o  
   10   2  15  43.683  44.945    .080 1908.16 2020.08  ?  o  
   10   2  16  28.058  30.044    .193 787.241 902.667  ?  o  
   10   2  17  77.034  76.214   1.021 5934.20 5808.58  ?  o  
   10   2  18  39.051  37.321    .133 1524.97 1392.89  ?  o  
   10   2  19  21.819  23.345    .375 476.063 544.994  ?  o  
   10   2  20   5.108   9.201   2.736  26.096  84.662  ?  <  
   10   2  21  50.269  51.044    .167 2526.99 2605.49  ?  o  
   10   2  22  21.029  17.321   1.180 442.209 300.026  ?  o  
   10   2  23  34.775  37.000    .473 1209.28 1368.98  ?  o  
   10   3   0  38.950  37.817    .113 1517.09 1430.12  ?  o  
   10   3   1 128.381 126.134    .054 16481.7 15909.8  ?  o  
   10   3   2  63.358  66.785    .037 4014.25 4460.27  ?  o  
   10   3   3 168.360 170.296    .094 28344.9 29000.7  ?  o  
   10   3   4  80.312  80.733    .040 6449.94 6517.75  ?  o  
   10   3   5  92.138  88.076    .046 8489.41 7757.35  ?  o  
   10   3   6 119.179 119.530    .060 14203.5 14287.4  ?  o  
   10   3   7  45.851  42.549    .055 2102.34 1810.41  ?  o  
   10   3   8  72.468  73.377    .039 5251.54 5384.14  ?  o  
   10   3   9 100.306  98.647    .047 10061.3 9731.28  ?  o  
   10   3  10 113.472 114.622    .061 12876.0 13138.2  ?  o  
   10   3  11 109.483 107.392    .058 11986.6 11533.0  ?  o  
   10   3  12 129.823 129.696    .079 16854.1 16821.1  ?  o  
   10   3  13  49.867  50.524    .058 2486.74 2552.64  ?  o  
   10   3  14  17.504  16.962    .402 306.373 287.709  ?  o  
   10   3  15  56.086  54.205    .068 3145.64 2938.20  ?  o  
   10   3  16  30.032  29.787    .220 901.893 887.286  ?  o  
   10   3  17  48.394  47.879    .079 2341.94 2292.44  ?  o  
   10   3  18  11.122   9.792    .965 123.690  95.884  ?  <  
   10   3  19   7.791   8.096   6.184  60.694  65.538  ?  <  
   10   3  20   6.980   7.170   3.134  48.719  51.405  ?  <  
   10   3  21  55.034  54.727    .373 3028.73 2995.09  ?  o  
   10   3  22  16.794  17.409   5.215 282.031 303.087  ?  <  
   10   3  23  15.059  20.415   5.774 226.781 416.755  ?  <  
   10   4   0 126.845 124.636    .106 16089.6 15534.1  ?  o  
   10   4   1 123.043 118.351    .051 15139.6 14007.0  ?  o  
   10   4   2  57.034  53.033    .200 3252.84 2812.47  ?  o  
   10   4   3  90.972  91.650    .067 8275.90 8399.76  ?  o  
   10   4   4  79.779  81.009    .047 6364.76 6562.40  ?  o  
   10   4   5 133.433 130.744    .092 17804.2 17094.0  ?  o  
   10   4   6  48.670  45.502    .049 2368.79 2070.47  ?  o  
   10   4   7  43.190  43.521    .058 1865.40 1894.06  ?  o  
   10   4   8  41.051  41.064    .052 1685.16 1686.27  ?  o  
   10   4   9  99.347  97.743    .048 9869.79 9553.67  ?  o  
   10   4  10   8.469   6.890    .498  71.723  47.478  ?  o  
   10   4  11   -.107   4.136  12.517    .011  17.107  ?  <  
   10   4  12  -1.177   3.242   5.245   1.386  10.511  ?  <  
   10   4  13  81.121  82.300    .098 6580.55 6773.31  ?  o  
   10   4  14   2.235   1.411   1.120   4.995   1.990  ?  <  
   10   4  15  21.990  22.152   1.237 483.545 490.707  ?  o  
   10   4  16   9.536   4.579   2.505  90.933  20.965  ?  <  
   10   4  17  67.170  66.076    .139 4511.79 4366.04  ?  o  
   10   4  18  24.082  23.312    .383 579.928 543.448  ?  o  
   10   4  19  21.108  14.973    .532 445.564 224.177  ?  o  
   10   4  20  36.377  34.318    .212 1323.31 1177.74  ?  o  
   10   4  21  23.571  23.873    .604 555.593 569.927  ?  o  
   10   4  22  25.866  31.018    .640 669.075 962.094  ?  o  
   10   5   0 179.425 174.738    .190 32193.2 30533.4  ?  o  
   10   5   1  19.485  16.190    .117 379.667 262.101  ?  o  
   10   5   2  24.778  23.437    .132 613.931 549.294  ?  o  
   10   5   3  59.381  59.467    .056 3526.12 3536.37  ?  o  
   10   5   4  80.660  79.472    .036 6506.08 6315.84  ?  o  
   10   5   5  96.821  96.337    .068 9374.39 9280.79  ?  o  
   10   5   6 140.936 142.040    .124 19862.9 20175.4  ?  o  
   10   5   7  32.499  29.757    .208 1056.17 885.472  ?  o  
   10   5   8  42.758  43.071    .600 1828.26 1855.09  ?  o  
   10   5   9 122.054 120.333    .066 14897.1 14480.0  ?  o  
   10   5  10  30.356  32.129    .134 921.473 1032.26  ?  o  
   10   5  11  63.532  64.204    .042 4036.34 4122.18  ?  o  
   10   5  12  79.429  80.054    .053 6308.92 6408.68  ?  o  
   10   5  13  94.352  94.144    .177 8902.31 8863.06  ?  o  
   10   5  14  40.460  40.227    .100 1637.05 1618.23  ?  o  
   10   5  15  17.635  13.416    .399 310.993 179.997  ?  o  
   10   5  16  10.180  12.200   1.932 103.625 148.830  ?  <  
   10   5  17   7.245   1.620   1.473  52.496   2.626  ?  <  
   10   5  18  77.931  78.758    .118 6073.24 6202.81  ?  o  
   10   5  19  14.351  16.539    .778 205.941 273.531  ?  o  
   10   5  20  43.564  46.801    .293 1897.83 2190.32  ?  o  
   10   5  21  12.341  12.838   1.576 152.303 164.803  ?  <  
   10   5  22  32.892  39.415    .641 1081.87 1553.53  ?  o  
   10   6   0 175.798 176.295    .191 30904.9 31079.9  ?  o  
   10   6   1  13.363   8.595    .486 178.563  73.870  ?  o  
   10   6   2  37.055  36.349    .051 1373.11 1321.22  ?  o  
   10   6   3   1.390   7.141   6.954   1.933  50.992  ?  <  
   10   6   4 147.151 143.367    .083 21653.4 20554.1  ?  o  
   10   6   5  84.589  83.952    .041 7155.27 7047.94  ?  o  
   10   6   6  97.377  94.838    .046 9482.37 8994.17  ?  o  
   10   6   7  15.703  16.872    .207 246.586 284.652  ?  o  
   10   6   8 116.722 112.368    .061 13624.1 12626.6  ?  o  
   10   6   9  14.109   4.119    .587 199.072  16.969  ?  o  
   10   6  10  68.536  70.216    .050 4697.25 4930.29  ?  o  
   10   6  11    .963    .002  10.199    .927    .000  ?  <  
   10   6  12 101.441 100.945    .075 10290.3 10189.9  ?  o  
   10   6  13  20.985  24.256    .286 440.378 588.348  ?  o  
   10   6  14  48.210  47.563    .169 2324.24 2262.20  ?  o  
   10   6  15  15.698  14.297    .629 246.426 204.396  ?  o  
   10   6  16  20.803  20.233    .865 432.757 409.392  ?  o  
   10   6  17   9.109   2.413   1.352  82.976   5.823  ?  <  
   10   6  18  82.445  81.759    .128 6797.18 6684.53  ?  o  
   10   6  19  25.124  24.197    .367 631.193 585.518  ?  o  
   10   6  20    .073   4.875  11.819    .005  23.764  ?  <  
   10   6  21   7.065   5.902   3.559  49.919  34.834  ?  <  
   10   6  22  50.878  57.101    .306 2588.53 3260.50  ?  o  
   10   7   0  68.563  68.199    .053 4700.87 4651.17  ?  o  
   10   7   1 108.796 109.129    .042 11836.5 11909.1  ?  o  
   10   7   2  11.903  12.217    .388 141.678 149.250  ?  o  
   10   7   3 143.909 144.416    .075 20709.9 20856.0  ?  o  
   10   7   4  10.848  11.462    .358 117.683 131.380  ?  o  
   10   7   5  57.496  55.515    .068 3305.74 3081.88  ?  o  
   10   7   6  61.237  57.895    .037 3749.93 3351.85  ?  o  
   10   7   7 133.841 129.624    .199 17913.4 16802.4  ?  o  
   10   7   8  39.485  39.093    .064 1559.04 1528.23  ?  o  
   10   7   9  69.784  70.644    .046 4869.76 4990.53  ?  o  
   10   7  10  32.672  34.164    .069 1067.47 1167.17  ?  o  
   10   7  11  40.651  42.433    .120 1652.54 1800.60  ?  o  
   10   7  12  76.221  76.372    .040 5809.62 5832.64  ?  o  
   10   7  13  10.559  10.206    .622 111.501 104.154  ?  o  
   10   7  14  17.732  16.254    .256 314.433 264.207  ?  o  
   10   7  15  97.526  96.780    .090 9511.26 9366.38  ?  o  
   10   7  16   6.870   3.102    .952  47.201   9.623  ?  <  
   10   7  17  78.136  81.004    .116 6105.25 6561.72  ?  o  
   10   7  18  12.682  12.344   1.866 160.841 152.374  ?  <  
   10   7  19  26.880  31.684    .396 722.522 1003.87  ?  o  
   10   7  20   1.679   3.677   6.104   2.819  13.520  ?  <  
   10   7  21  83.381  81.135    .332 6952.33 6582.91  ?  o  
   10   7  22    .243   5.036  15.136    .059  25.360  ?  <  
   10   8   0  20.599  17.867    .074 424.331 319.245  ?  o  
   10   8   1  75.269  71.977    .032 5665.35 5180.74  ?  o  
   10   8   2  67.622  63.748    .036 4572.80 4063.75  ?  o  
   10   8   3  91.697  90.631    .040 8408.41 8213.95  ?  o  
   10   8   4  73.625  70.607    .141 5420.62 4985.39  ?  o  
   10   8   5 113.553 111.336    .063 12894.2 12395.7  ?  o  
   10   8   6  46.038  43.898    .040 2119.45 1927.06  ?  o  
   10   8   7  23.216  22.009    .115 538.970 484.376  ?  o  
   10   8   8  13.851    .670    .773 191.837    .449  ?  <  
   10   8   9 141.770 138.458    .103 20098.8 19170.6  ?  o  
   10   8  10  27.169  32.618    .378 738.162 1063.95  ?  o  
   10   8  11   9.769  10.822    .523  95.440 117.111  ?  <  
   10   8  12  68.132  69.689    .047 4641.96 4856.53  ?  o  
   10   8  13  88.152  87.459    .077 7770.78 7649.14  ?  o  
   10   8  14  30.567  29.739    .142 934.329 884.424  ?  o  
   10   8  15  16.873  14.619    .498 284.706 213.708  ?  o  
   10   8  16  12.103  10.157   1.143 146.474 103.163  ?  <  
   10   8  17  56.583  58.535    .157 3201.60 3426.37  ?  o  
   10   8  18  31.914  34.083    .636 1018.52 1161.62  ?  o  
   10   8  19  34.328  32.822    .228 1178.42 1077.27  ?  o  
   10   8  20    .853  12.873  24.106    .728 165.716  ?  <  
   10   8  21  21.527  17.300   1.098 463.408 299.277  ?  o  
   10   9   0 176.998 174.948    .272 31328.4 30606.8  ?  o  
   10   9   1  18.086  19.846    .234 327.109 393.859  ?  o  
   10   9   2  16.441  14.047    .433 270.322 197.326  ?  o  
   10   9   3  30.620  31.466    .066 937.585 990.122  ?  o  
   10   9   4 109.856 109.901    .065 12068.4 12078.2  ?  o  
   10   9   5  16.760  14.023    .663 280.896 196.633  ?  o  
   10   9   6  99.594  98.609    .071 9919.00 9723.79  ?  o  
   10   9   7  49.655  50.425    .051 2465.60 2542.67  ?  o  
   10   9   8  18.997  23.027    .160 360.882 530.225  ?  o  
   10   9   9  -2.319   1.041   5.286   5.377   1.083  ?  <  
   10   9  10  16.033  19.352    .258 257.070 374.494  ?  o  
   10   9  11  23.317  22.084    .138 543.673 487.688  ?  o  
   10   9  12  71.912  69.019    .222 5171.28 4763.66  ?  o  
   10   9  13   8.306  14.913   1.099  68.988 222.401  ?  <  
   10   9  14  66.569  66.707    .072 4431.45 4449.84  ?  o  
   10   9  15  27.699  27.784    .470 767.224 771.955  ?  o  
   10   9  16  20.794  23.527    .749 432.387 553.505  ?  o  
   10   9  17   1.315   8.522  10.199   1.730  72.629  ?  <  
   10   9  18 108.124 105.531    .502 11690.8 11136.8  ?  o  
   10   9  19  30.473  30.084    .367 928.602 905.036  ?  o  
   10   9  20  45.429  45.419    .568 2063.84 2062.93  ?  o  
   10   9  21  10.359   9.969  14.929 107.308  99.390  ?  <  
   10  10   0  15.461   1.229    .742 239.057   1.511  ?  o  
   10  10   1  30.292  29.875    .181 917.599 892.493  ?  o  
   10  10   2  20.578  19.772    .145 423.445 390.923  ?  o  
   10  10   3  57.993  55.504    .051 3363.21 3080.67  ?  o  
   10  10   4  56.296  56.309    .039 3169.26 3170.65  ?  o  
   10  10   5  97.579  98.892    .060 9521.57 9779.63  ?  o  
   10  10   6   2.045   9.510   5.563   4.182  90.436  ?  <  
   10  10   7  -1.839    .246   4.928   3.383    .061  ?  <  
   10  10   8  28.058  29.625    .110 787.262 877.622  ?  o  
   10  10   9  98.005  97.382    .236 9604.99 9483.26  ?  o  
   10  10  10  16.091  15.921    .287 258.935 253.491  ?  o  
   10  10  11   7.129  11.361   1.039  50.817 129.073  ?  <  
   10  10  12  15.200   1.521    .650 231.048   2.312  ?  o  
   10  10  13  96.298  95.234    .112 9273.22 9069.49  ?  o  
   10  10  14   8.974   2.676    .986  80.535   7.161  ?  <  
   10  10  15  -1.451   1.803   6.686   2.106   3.251  ?  <  
   10  10  16  13.332  11.702    .760 177.739 136.945  ?  o  
   10  10  17  50.267  52.726    .136 2526.76 2780.02  ?  o  
   10  10  18  11.519  12.800   1.599 132.696 163.849  ?  <  
   10  10  19  18.552  18.320   1.842 344.189 335.608  ?  <  
   10  10  20    .253   2.417  18.079    .064   5.844  ?  <  
   10  11   0  54.344  52.667    .092 2953.27 2773.84  ?  o  
   10  11   1 121.497 119.167    .086 14761.6 14200.8  ?  o  
   10  11   2  21.662  19.182    .123 469.250 367.940  ?  o  
   10  11   3 146.767 142.692    .099 21540.6 20361.0  ?  o  
   10  11   4  67.100  66.851    .047 4502.44 4469.04  ?  o  
   10  11   5  30.412  32.513    .071 924.904 1057.07  ?  o  
   10  11   6  39.305  39.199    .053 1544.87 1536.54  ?  o  
   10  11   7  73.961  74.107    .111 5470.21 5491.80  ?  o  
   10  11   8   9.362   8.813    .644  87.645  77.678  ?  <  
   10  11   9  41.280  41.846    .075 1704.03 1751.06  ?  o  
   10  11  10  17.015  17.939    .263 289.494 321.802  ?  o  
   10  11  11  72.650  71.614    .074 5277.97 5128.58  ?  o  
   10  11  12  10.792  12.403   1.314 116.478 153.837  ?  <  
   10  11  13    .461   7.321   8.344    .212  53.601  ?  <  
   10  11  14  -2.189    .920   6.440   4.793    .847  ?  <  
   10  11  15  90.270  88.066    .126 8148.60 7755.70  ?  o  
   10  11  16   4.338   4.473   2.706  18.820  20.006  ?  <  
   10  11  17  69.938  69.280    .177 4891.27 4799.71  ?  o  
   10  11  18  42.935  39.386    .287 1843.40 1551.29  ?  o  
   10  11  19  30.831  25.356   2.451 950.581 642.925  ?  o  
   10  11  20   5.009  11.024   6.950  25.089 121.533  ?  <  
   10  12   0  52.696  52.660    .093 2776.85 2773.08  ?  o  
   10  12   1  43.135  45.098    .046 1860.62 2033.80  ?  o  
   10  12   2  18.530  21.255    .163 343.350 451.789  ?  o  
   10  12   3  30.792  30.985    .075 948.119 960.057  ?  o  
   10  12   4 124.125 123.004    .101 15406.9 15130.0  ?  o  
   10  12   5  18.621  20.946    .363 346.736 438.737  ?  o  
   10  12   6  58.895  58.705    .059 3468.67 3446.24  ?  o  
   10  12   7  14.426  12.050    .270 208.102 145.202  ?  o  
   10  12   8 103.564 103.512    .079 10725.5 10714.7  ?  o  
   10  12   9  14.677  16.053    .533 215.419 257.690  ?  o  
   10  12  10  29.190  33.991    .104 852.038 1155.39  ?  o  
   10  12  11  42.028  43.554    .384 1766.33 1896.96  ?  o  
   10  12  12  57.682  58.519    .099 3327.26 3424.52  ?  o  
   10  12  13  23.527  28.155    .743 553.501 792.711  ?  o  
   10  12  14  49.188  49.476    .108 2419.48 2447.92  ?  o  
   10  12  15  30.533  32.351    .192 932.289 1046.58  ?  o  
   10  12  16  24.794  24.467    .491 614.740 598.612  ?  o  
   10  12  17  37.434  37.120    .477 1401.33 1377.86  ?  o  
   10  12  18  47.977  48.685    .349 2301.76 2370.22  ?  o  
   10  12  19    .728   5.041  14.438    .530  25.407  ?  <  
   10  13   0 188.283 185.066    .443 35450.5 34249.4  ?  o  
   10  13   1  15.462  13.492    .232 239.068 182.029  ?  o  
   10  13   2  56.196  57.497    .044 3158.02 3305.90  ?  o  
   10  13   3  36.112  38.415    .072 1304.10 1475.71  ?  o  
   10  13   4  51.202  51.495    .143 2621.60 2651.74  ?  o  
   10  13   5  14.457   7.102    .684 209.001  50.437  ?  o  
   10  13   6 111.613 110.520    .254 12457.5 12214.7  ?  o  
   10  13   7  27.926  27.754    .371 779.844 770.305  ?  o  
   10  13   8  39.523  40.187    .062 1562.10 1614.97  ?  o  
   10  13   9  29.206  29.806    .125 852.991 888.390  ?  o  
   10  13  10  23.052  23.746    .228 531.378 563.851  ?  o  
   10  13  11   6.155   3.318   1.331  37.889  11.009  ?  <  
   10  13  12  80.725  80.238    .500 6516.47 6438.18  ?  o  
   10  13  13  21.185  23.894    .305 448.819 570.937  ?  o  
   10  13  14  60.058  60.972    .456 3607.02 3717.63  ?  o  
   10  13  15  21.002  21.932   1.093 441.078 481.013  ?  o  
   10  13  16  13.412   8.250   1.473 179.889  68.059  ?  <  
   10  13  17  15.258  17.222   1.481 232.805 296.587  ?  <  
   10  13  18  58.426  58.270    .292 3413.59 3395.34  ?  o  
   10  13  19  19.268  15.515   1.953 371.273 240.706  ?  <  
   10  14   0  82.979  80.875    .107 6885.56 6540.74  ?  o  
   10  14   1  53.946  55.908    .046 2910.19 3125.73  ?  o  
   10  14   2  11.868  16.286    .301 140.838 265.247  ?  o  
   10  14   3  56.285  57.167    .102 3168.05 3268.11  ?  o  
   10  14   4  22.581  21.105    .950 509.902 445.421  ?  o  
   10  14   5  68.286  70.745    .075 4662.92 5004.81  ?  o  
   10  14   6  20.039  21.305    .148 401.562 453.889  ?  o  
   10  14   7   6.316   4.139   1.096  39.896  17.130  ?  <  
   10  14   8  46.330  46.313    .052 2146.44 2144.90  ?  o  
   10  14   9  80.810  79.782    .157 6530.18 6365.09  ?  o  
   10  14  10  38.243  39.108    .081 1462.50 1529.42  ?  o  
   10  14  11  12.401  12.357    .532 153.776 152.683  ?  o  
   10  14  12  13.884  17.358    .951 192.778 301.298  ?  <  
   10  14  13  60.005  61.180    .137 3600.57 3742.99  ?  o  
   10  14  14  35.387  39.659    .237 1252.27 1572.81  ?  o  
   10  14  15  12.319  16.442   6.861 151.761 270.351  ?  <  
   10  14  16  10.813   9.044   2.438 116.918  81.795  ?  <  
   10  14  17  30.970  34.965    .451 959.119 1222.53  ?  o  
   10  14  18  48.240  49.699   1.728 2327.05 2470.00  ?  o  
   10  15   0  64.088  64.221    .116 4107.21 4124.33  ?  o  
   10  15   1  48.013  48.676    .054 2305.28 2369.40  ?  o  
   10  15   2  16.044  15.451    .210 257.415 238.729  ?  o  
   10  15   3  65.573  65.961    .070 4299.79 4350.81  ?  o  
   10  15   4  11.281  14.026    .761 127.257 196.721  ?  <  
   10  15   5  62.806  64.123    .068 3944.64 4111.78  ?  o  
   10  15   6  16.479  18.625    .566 271.546 346.909  ?  o  
   10  15   7  44.286  43.771    .113 1961.28 1915.89  ?  o  
   10  15   8  29.436  29.349    .375 866.485 861.380  ?  o  
   10  15   9  87.381  87.746    .121 7635.40 7699.37  ?  o  
   10  15  10  17.740  15.986    .795 314.702 255.549  ?  o  
   10  15  11  43.815  42.724    .646 1919.77 1825.30  ?  o  
   10  15  12  15.192  17.212    .889 230.795 296.239  ?  o  
   10  15  13  43.535  45.739    .231 1895.28 2092.06  ?  o  
   10  15  14  11.113  13.477   1.999 123.503 181.631  ?  <  
   10  15  15  44.633  45.635    .402 1992.09 2082.52  ?  o  
   10  15  16  24.748  26.410    .561 612.447 697.498  ?  o  
   10  15  17  20.082  20.557   5.409 403.273 422.592  ?  <  
   10  16   0  15.767  16.132    .386 248.611 260.255  ?  o  
   10  16   1  58.054  57.690    .085 3370.27 3328.18  ?  o  
   10  16   2   7.703   7.287   1.548  59.338  53.100  ?  <  
   10  16   3  33.358  31.889    .098 1112.72 1016.93  ?  o  
   10  16   4  20.299  20.363    .126 412.060 414.640  ?  o  
   10  16   5  40.264  40.217    .071 1621.23 1617.39  ?  o  
   10  16   6  29.514  33.415    .353 871.087 1116.58  ?  o  
   10  16   7  14.976  14.358    .324 224.286 206.139  ?  o  
   10  16   8  15.571  16.546    .835 242.446 273.757  ?  o  
   10  16   9  56.848  56.542    .110 3231.66 3196.99  ?  o  
   10  16  10  15.395   8.421    .574 237.005  70.919  ?  o  
   10  16  11  14.160  17.230    .862 200.511 296.856  ?  o  
   10  16  12  10.702  16.259   1.605 114.539 264.357  ?  <  
   10  16  13  57.215  55.882    .278 3273.60 3122.78  ?  o  
   10  16  14  12.726  13.041   2.309 161.950 170.055  ?  <  
   10  16  15  20.337  23.283   1.329 413.575 542.113  ?  o  
   10  16  16    .568  10.694  16.689    .323 114.364  ?  <  
   10  17   0  50.106  49.882    .115 2510.58 2488.25  ?  o  
   10  17   1  21.460  21.411    .124 460.551 458.434  ?  o  
   10  17   2  36.815  38.662    .176 1355.34 1494.74  ?  o  
   10  17   3   -.154   1.854   4.636    .024   3.438  ?  <  
   10  17   4  -1.653   6.816   5.014   2.732  46.460  ?  <  
   10  17   5  45.551  44.784    .058 2074.91 2005.63  ?  o  
   10  17   6  94.135  94.103    .181 8861.40 8855.41  ?  o  
   10  17   7    .165   5.514   6.305    .027  30.407  ?  <  
   10  17   8  43.415  45.297    .291 1884.88 2051.79  ?  o  
   10  17   9  47.416  44.417    .460 2248.30 1972.88  ?  o  
   10  17  10  45.686  45.833    .238 2087.17 2100.70  ?  o  
   10  17  11  17.069   8.275    .905 291.337  68.469  ?  o  
   10  17  12  74.672  75.609    .295 5575.97 5716.68  ?  o  
   10  17  13   1.892  11.416  11.058   3.581 130.331  ?  <  
   10  17  14  21.618  15.548   1.008 467.320 241.751  ?  o  
   10  17  15    .745   7.948  15.748    .555  63.174  ?  <  
   10  18   0  67.776  69.987    .248 4593.55 4898.23  ?  o  
   10  18   1  25.431  27.722   2.030 646.726 768.513  ?  o  
   10  18   2    .068   8.136   5.937    .005  66.192  ?  <  
   10  18   3  13.109  11.367    .997 171.840 129.209  ?  <  
   10  18   4  42.461  43.666    .944 1802.95 1906.72  ?  o  
   10  18   5  24.278  23.893    .180 589.398 570.895  ?  o  
   10  18   6  12.057   4.370    .753 145.379  19.096  ?  <  
   10  18   7  15.104   9.431    .710 228.132  88.951  ?  o  
   10  18   8  20.722  24.667   1.620 429.403 608.468  ?  o  
   10  18   9  20.675  21.952   1.732 427.442 481.900  ?  o  
   10  18  10  37.627  35.468    .811 1415.80 1258.00  ?  o  
   10  18  11  13.650  21.357   2.369 186.312 456.115  ?  <  
   10  18  12  15.022  19.903   3.231 225.646 396.114  ?  <  
   10  18  13  20.960  24.432   2.127 439.308 596.928  ?  <  
   10  18  14  29.874  35.918   1.524 892.485 1290.10  ?  o  
   10  19   0  10.079  11.237   1.712 101.589 126.263  ?  <  
   10  19   1  21.462  24.753    .708 460.622 612.703  ?  o  
   10  19   2   5.574  12.325   2.619  31.072 151.906  ?  <  
   10  19   3  45.227  44.611    .576 2045.48 1990.16  ?  o  
   10  19   4   7.510   4.759   2.236  56.402  22.650  ?  <  
   10  19   5  54.489  55.504    .486 2969.03 3080.73  ?  o  
   10  19   6  27.747  26.403    .448 769.898 697.124  ?  o  
   10  19   7  29.989  29.354    .761 899.317 861.656  ?  o  
   10  19   8  28.220  32.082   1.240 796.393 1029.28  ?  o  
   10  19   9  78.914  76.540    .489 6227.41 5858.33  ?  o  
   10  19  10    .716   9.154  16.855    .512  83.801  ?  <  
   10  19  11  44.171  42.375    .601 1951.10 1795.62  ?  o  
   10  19  12  26.053  16.084   1.294 678.740 258.701  ?  o  
   10  20   0  36.852  43.413    .437 1358.07 1884.68  ?  o  
   10  20   1  38.298  39.155    .256 1466.73 1533.10  ?  o  
   10  20   2  18.716  16.344    .993 350.284 267.140  ?  o  
   10  20   3  25.263  25.460    .876 638.209 648.194  ?  o  
   10  20   4  47.055  46.606    .308 2214.15 2172.11  ?  o  
   10  20   5  23.256  23.882   2.072 540.849 570.332  ?  o  
   10  20   6  14.562  15.391   1.322 212.055 236.890  ?  <  
   10  20   7  13.939  11.057   2.303 194.308 122.259  ?  <  
   10  20   8  29.846  31.415    .768 890.785 986.918  ?  o  
   10  20   9  32.402  29.556   1.138 1049.91 873.554  ?  o  
   10  20  10  27.844  28.964   1.787 775.304 838.913  ?  o  
   10  20  11    .574   4.116  16.618    .329  16.940  ?  <  
   10  21   0  48.567  47.467    .478 2358.76 2253.09  ?  o  
   10  21   1   1.398  18.324  16.689   1.953 335.757  ?  <  
   10  21   2  25.554  24.872    .510 652.994 618.623  ?  o  
   10  21   3  28.047  31.418    .428 786.627 987.075  ?  o  
   10  21   4   9.418   5.708   2.707  88.691  32.583  ?  <  
   10  21   5  10.447  11.989   2.293 109.136 143.738  ?  <  
   10  21   6  58.940  58.897    .617 3473.94 3468.85  ?  o  
   10  21   7    .937   8.461  15.762    .878  71.593  ?  <  
   10  21   8  41.146  39.947    .637 1693.03 1595.80  ?  o  
   10  21   9   9.460  14.480   6.430  89.488 209.662  ?  <  
   10  22   0   1.097  14.143  13.907   1.204 200.034  ?  <  
   10  22   1  31.105  32.539    .462 967.498 1058.79  ?  o  
   10  22   2  14.219  10.322   6.740 202.187 106.554  ?  <  
   10  22   3  14.584  18.691   1.742 212.685 349.338  ?  <  
   10  22   4  17.616  21.062   1.100 310.326 443.619  ?  o  
   10  22   5  35.958  38.261    .456 1293.01 1463.90  ?  o  
   10  22   6  13.871  10.726   6.262 192.392 115.055  ?  <  
   11   0   2   4.557   7.800   2.328  20.768  60.845  ?  <  
   11   0   4  25.852  31.300    .388 668.307 979.716  ?  o  
   11   0   6 112.938 108.030    .113 12755.1 11670.5  ?  o  
   11   0   8  29.964  24.826    .374 897.844 616.315  ?  o  
   11   0  10 167.507 163.671    .249 28058.5 26788.2  ?  o  
   11   0  12  69.439  69.546    .100 4821.76 4836.69  ?  o  
   11   0  14  51.281  52.367    .159 2629.73 2742.35  ?  o  
   11   0  16  29.249  28.846    .269 855.532 832.110  ?  o  
   11   0  18  10.747   6.565   2.068 115.505  43.101  ?  <  
   11   0  20  17.925  12.845   1.129 321.302 165.003  ?  o  
   11   0  22  58.340  59.653    .431 3403.59 3558.51  ?  o  
   11   1   1  15.873  12.940    .218 251.941 167.448  ?  o  
   11   1   2  61.904  61.379    .038 3832.13 3767.35  ?  o  
   11   1   3  86.954  87.999    .040 7561.07 7743.83  ?  o  
   11   1   4  93.577  93.835    .302 8756.61 8804.95  ?  o  
   11   1   5  29.544  30.833    .108 872.861 950.698  ?  o  
   11   1   6  46.282  45.204    .069 2142.03 2043.42  ?  o  
   11   1   7 134.380 132.095    .090 18058.0 17449.1  ?  o  
   11   1   8  89.413  87.686    .050 7994.61 7688.83  ?  o  
   11   1   9  -1.825   9.833   5.245   3.331  96.691  ?  <  
   11   1  10 105.905 106.561    .055 11216.0 11355.2  ?  o  
   11   1  11 133.491 133.504    .093 17819.9 17823.3  ?  o  
   11   1  12  18.022  16.397    .201 324.802 268.859  ?  o  
   11   1  13  68.805  69.826    .074 4734.17 4875.71  ?  o  
   11   1  14  52.431  53.647    .088 2749.06 2877.97  ?  o  
   11   1  15  62.274  63.091    .072 3878.11 3980.46  ?  o  
   11   1  16  11.385  16.081    .971 129.617 258.614  ?  <  
   11   1  17   7.772   4.023   1.826  60.398  16.185  ?  <  
   11   1  18  14.875   9.662   2.257 221.277  93.361  ?  <  
   11   1  19  -1.068   2.233  10.490   1.141   4.986  ?  <  
   11   1  20  10.106  14.059   1.504 102.131 197.663  ?  <  
   11   1  21  43.653  45.035    .262 1905.57 2028.16  ?  o  
   11   1  22  24.406  27.293    .911 595.667 744.885  ?  o  
   11   2   1  11.538  19.404   2.398 133.123 376.530  ?  <  
   11   2   2   3.285   2.544   6.490  10.792   6.472  ?  <  
   11   2   3 102.419 103.126    .049 10489.7 10635.0  ?  o  
   11   2   4  52.845  53.137    .050 2792.63 2823.50  ?  o  
   11   2   5  15.358   8.109    .713 235.862  65.757  ?  o  
   11   2   6  38.102  36.719    .075 1451.78 1348.27  ?  o  
   11   2   7 103.937  97.639    .051 10802.8 9533.41  ?  o  
   11   2   8  15.501   7.458    .272 240.271  55.622  ?  o  
   11   2   9  37.452  37.467    .063 1402.62 1403.77  ?  o  
   11   2  10  53.137  55.098    .052 2823.55 3035.74  ?  o  
   11   2  11 110.102 110.159    .068 12122.4 12135.0  ?  o  
   11   2  12  35.501  37.241    .139 1260.31 1386.87  ?  o  
   11   2  13  35.899  38.467    .119 1288.76 1479.74  ?  o  
   11   2  14  13.521  14.588    .652 182.830 212.799  ?  o  
   11   2  15  11.821    .993    .944 139.727    .986  ?  <  
   11   2  16  31.626  30.042    .266 1000.17 902.507  ?  o  
   11   2  17  31.405  31.601    .666 986.294 998.608  ?  o  
   11   2  18  16.047  15.994    .908 257.514 255.807  ?  o  
   11   2  19  -1.823   8.212   8.857   3.323  67.435  ?  <  
   11   2  20   2.087   8.025  13.444   4.355  64.400  ?  <  
   11   2  21  23.080  27.037   1.647 532.682 731.019  ?  o  
   11   2  22  17.242  10.299   4.955 297.292 106.061  ?  <  
   11   3   1  54.068  55.514    .043 2923.35 3081.83  ?  o  
   11   3   2  86.197  86.514    .036 7429.88 7484.73  ?  o  
   11   3   3  50.596  51.487    .051 2559.93 2650.95  ?  o  
   11   3   4 111.491 109.207    .112 12430.1 11926.2  ?  o  
   11   3   5  81.698  79.889    .047 6674.53 6382.31  ?  o  
   11   3   6 133.919 129.670    .083 17934.3 16814.3  ?  o  
   11   3   7  70.708  70.955    .046 4999.58 5034.62  ?  o  
   11   3   8 151.745 150.070    .101 23026.6 22521.0  ?  o  
   11   3   9   -.754    .150   5.582    .569    .022  ?  <  
   11   3  10 128.037 126.510    .286 16393.4 16004.8  ?  o  
   11   3  11  67.401  70.448    .143 4542.89 4962.99  ?  o  
   11   3  12  95.521  94.706    .061 9124.17 8969.18  ?  o  
   11   3  13  75.815  76.560    .075 5747.94 5861.47  ?  o  
   11   3  14  74.723  73.334    .081 5583.51 5377.91  ?  o  
   11   3  15  17.757  12.961   1.053 315.311 167.987  ?  o  
   11   3  16  59.784  60.727    .087 3574.17 3687.77  ?  o  
   11   3  17  46.339  47.526    .146 2147.27 2258.75  ?  o  
   11   3  18  10.802   4.624   1.670 116.688  21.381  ?  <  
   11   3  19  39.505  40.323    .248 1560.64 1625.95  ?  o  
   11   3  20  55.083  52.222    .290 3034.12 2727.18  ?  o  
   11   3  21  -1.072   4.331  21.325   1.150  18.759  ?  <  
   11   3  22  24.690  25.722    .826 609.606 661.614  ?  o  
   11   4   1  97.494  98.561    .157 9505.08 9714.32  ?  o  
   11   4   2   8.806    .635    .343  77.547    .403  ?  o  
   11   4   3  40.605  40.327    .072 1648.78 1626.29  ?  o  
   11   4   4  98.571  97.954    .053 9716.31 9595.00  ?  o  
   11   4   5  33.101  31.411    .085 1095.69 986.673  ?  o  
   11   4   6  28.032  24.762    .251 785.800 613.167  ?  o  
   11   4   7  47.062  46.341    .061 2214.83 2147.53  ?  o  
   11   4   8  73.461  73.216    .046 5396.58 5360.53  ?  o  
   11   4   9  21.625  22.399    .144 467.661 501.724  ?  o  
   11   4  10  55.915  57.918    .062 3126.53 3354.53  ?  o  
   11   4  11  44.182  44.865    .058 1952.04 2012.84  ?  o  
   11   4  12   8.712    .114   1.040  75.907    .013  ?  <  
   11   4  13  10.018   2.880    .990 100.365   8.293  ?  <  
   11   4  14  32.124  32.482    .189 1031.95 1055.10  ?  o  
   11   4  15  17.357  17.955    .464 301.254 322.380  ?  o  
   11   4  16  74.351  75.051    .378 5528.09 5632.59  ?  o  
   11   4  17  50.236  51.341    .119 2523.63 2635.89  ?  o  
   11   4  18  28.814  30.342    .269 830.263 920.644  ?  o  
   11   4  19  46.081  46.636    .168 2123.45 2174.89  ?  o  
   11   4  20   8.110   7.759   2.900  65.767  60.203  ?  <  
   11   4  21  11.126   6.729   2.799 123.785  45.273  ?  <  
   11   5   1  37.050  38.217    .639 1372.73 1460.52  ?  o  
   11   5   2 151.448 150.240    .075 22936.5 22572.1  ?  o  
   11   5   3 103.844 102.144    .156 10783.5 10433.4  ?  o  
   11   5   4  73.688  75.297    .141 5429.87 5669.56  ?  o  
   11   5   5  12.926   5.190    .384 167.080  26.941  ?  o  
   11   5   6  22.651  22.390   1.807 513.072 501.313  ?  o  
   11   5   7 116.389 116.429    .071 13546.3 13555.7  ?  o  
   11   5   8  61.584  62.070    .062 3792.57 3852.71  ?  o  
   11   5   9   1.595   4.396   6.027   2.543  19.329  ?  <  
   11   5  10  50.677  51.598    .042 2568.21 2662.38  ?  o  
   11   5  11 106.574 105.801    .109 11357.9 11193.9  ?  o  
   11   5  12  59.560  59.127    .071 3547.34 3496.03  ?  o  
   11   5  13   2.327   2.695   7.417   5.416   7.263  ?  <  
   11   5  14  21.138  21.235    .257 446.814 450.906  ?  o  
   11   5  15  67.343  68.827    .120 4535.05 4737.10  ?  o  
   11   5  16  86.247  87.015    .213 7438.63 7571.64  ?  o  
   11   5  17  18.777  20.749    .406 352.575 430.521  ?  o  
   11   5  18  36.262  35.284    .197 1314.92 1244.96  ?  o  
   11   5  19   1.789  10.753  11.212   3.202 115.620  ?  <  
   11   5  20  62.307  63.063    .704 3882.14 3976.95  ?  o  
   11   5  21  44.372  44.801    .436 1968.86 2007.17  ?  o  
   11   6   1  35.488  34.339    .484 1259.42 1179.20  ?  o  
   11   6   2 113.210 111.701    .063 12816.5 12477.1  ?  o  
   11   6   3  11.170   5.599    .324 124.765  31.350  ?  o  
   11   6   4  11.582   3.297    .512 134.148  10.872  ?  o  
   11   6   5  53.071  52.684    .053 2816.48 2775.58  ?  o  
   11   6   6  72.440  70.307    .044 5247.59 4943.11  ?  o  
   11   6   7  19.163  18.426    .330 367.233 339.506  ?  o  
   11   6   8  30.915  32.009    .088 955.728 1024.55  ?  o  
   11   6   9  41.852  42.780    .050 1751.59 1830.09  ?  o  
   11   6  10   9.101  11.253   2.936  82.831 126.633  ?  <  
   11   6  11  44.384  45.217    .063 1969.93 2044.57  ?  o  
   11   6  12  25.702  27.107    .185 660.602 734.791  ?  o  
   11   6  13  34.189  34.954    .122 1168.88 1221.81  ?  o  
   11   6  14  26.415  27.856   1.178 697.771 775.956  ?  o  
   11   6  15  22.822  23.396    .395 520.825 547.359  ?  o  
   11   6  16  41.019  40.499    .106 1682.52 1640.16  ?  o  
   11   6  17  54.676  56.382    .128 2989.48 3178.88  ?  o  
   11   6  18  19.729  16.988   2.527 389.221 288.581  ?  <  
   11   6  19  47.048  47.556    .206 2213.52 2261.61  ?  o  
   11   6  20  39.039  37.175   1.478 1524.06 1381.98  ?  o  
   11   6  21  24.833  24.285   4.173 616.658 589.778  ?  <  
   11   7   1 132.491 129.147    .059 17553.8 16678.9  ?  o  
   11   7   2  29.249  28.121    .059 855.511 790.780  ?  o  
   11   7   3  68.944  66.483    .040 4753.28 4420.02  ?  o  
   11   7   4  25.667  24.997    .110 658.811 624.849  ?  o  
   11   7   5 108.588 108.895    .061 11791.2 11858.1  ?  o  
   11   7   6  44.088  43.313    .048 1943.79 1875.98  ?  o  
   11   7   7  22.134  22.871    .112 489.935 523.070  ?  o  
   11   7   8  57.740  58.978    .049 3333.96 3478.39  ?  o  
   11   7   9  22.053  26.764    .276 486.342 716.289  ?  o  
   11   7  10  42.062  42.294    .140 1769.23 1788.79  ?  o  
   11   7  11  30.526  30.640    .107 931.808 938.806  ?  o  
   11   7  12  13.153  12.600    .483 172.995 158.771  ?  o  
   11   7  13  44.201  45.495    .672 1953.77 2069.80  ?  o  
   11   7  14  30.641  30.649    .163 938.857 939.377  ?  o  
   11   7  15  65.910  66.647    .089 4344.13 4441.76  ?  o  
   11   7  16   9.999  10.004    .874  99.971 100.088  ?  <  
   11   7  17  56.277  59.231    .578 3167.14 3508.33  ?  o  
   11   7  18    .406   1.071  12.439    .165   1.147  ?  <  
   11   7  19  86.339  87.318    .834 7454.37 7624.38  ?  o  
   11   7  20  18.611  10.882   1.136 346.359 118.414  ?  o  
   11   7  21  21.907  18.779   1.020 479.923 352.632  ?  o  
   11   8   1  67.367  65.796    .027 4538.29 4329.10  ?  o  
   11   8   2  62.417  61.935    .279 3895.88 3836.00  ?  o  
   11   8   3  29.084  28.873    .059 845.851 833.658  ?  o  
   11   8   4  27.236  29.857    .934 741.824 891.439  ?  o  
   11   8   5  39.491  40.683    .047 1559.53 1655.10  ?  o  
   11   8   6  30.540  32.070    .068 932.697 1028.47  ?  o  
   11   8   7  56.662  58.375    .091 3210.53 3407.64  ?  o  
   11   8   8   2.493   7.035   4.274   6.214  49.494  ?  <  
   11   8   9  26.530  28.201    .089 703.853 795.279  ?  o  
   11   8  10  47.075  45.897    .053 2216.08 2106.49  ?  o  
   11   8  11   1.300   7.499   5.582   1.689  56.233  ?  <  
   11   8  12  23.155  20.352    .275 536.146 414.213  ?  o  
   11   8  13  14.437   4.855    .486 208.431  23.568  ?  o  
   11   8  14  13.665   3.219    .896 186.725  10.362  ?  <  
   11   8  15  34.990  33.186    .298 1224.29 1101.32  ?  o  
   11   8  16  64.773  64.481    .117 4195.51 4157.74  ?  o  
   11   8  17  31.892  34.651    .297 1017.09 1200.67  ?  o  
   11   8  18   7.382    .538   3.744  54.488    .289  ?  <  
   11   8  19  22.791  28.166   1.105 519.451 793.335  ?  o  
   11   8  20  32.128  30.457   1.083 1032.23 927.630  ?  o  
   11   9   1  57.897  58.275    .046 3352.05 3395.99  ?  o  
   11   9   2 195.414 191.808    .176 38186.6 36790.3  ?  o  
   11   9   3  16.838  14.204    .143 283.509 201.743  ?  o  
   11   9   4  51.893  54.455    .049 2692.87 2965.37  ?  o  
   11   9   5   8.758  12.849    .966  76.708 165.093  ?  <  
   11   9   6 111.249 109.829    .264 12376.3 12062.4  ?  o  
   11   9   7  11.807  10.439    .455 139.400 108.967  ?  o  
   11   9   8   5.642  13.753   1.902  31.837 189.149  ?  <  
   11   9   9  19.253  16.009    .186 370.691 256.275  ?  o  
   11   9  10  11.247   4.129    .645 126.488  17.048  ?  <  
   11   9  11  17.730  19.460    .206 314.360 378.693  ?  o  
   11   9  12  65.966  66.571    .175 4351.54 4431.63  ?  o  
   11   9  13  22.093  22.405    .300 488.082 501.998  ?  o  
   11   9  14  46.853  46.680    .134 2195.22 2179.03  ?  o  
   11   9  15  14.453   2.973   4.486 208.902   8.837  ?  <  
   11   9  16 129.371 128.842    .610 16736.9 16600.3  ?  o  
   11   9  17  46.514  46.302    .286 2163.59 2143.84  ?  o  
   11   9  18  39.803  37.463    .306 1584.30 1403.46  ?  o  
   11   9  19  18.903  17.279   4.192 357.322 298.566  ?  <  
   11   9  20  88.604  90.210    .563 7850.59 8137.78  ?  o  
   11  10   1  61.625  61.705    .293 3797.58 3807.56  ?  o  
   11  10   2  54.134  55.106    .051 2930.45 3036.62  ?  o  
   11  10   3  68.544  69.210    .078 4698.21 4790.00  ?  o  
   11  10   4  11.675  13.619    .379 136.309 185.478  ?  o  
   11  10   5  78.515  78.547    .225 6164.56 6169.66  ?  o  
   11  10   6  29.085  28.996    .111 845.948 840.751  ?  o  
   11  10   7  10.047  10.117    .600 100.949 102.354  ?  <  
   11  10   8  37.506  35.456    .096 1406.71 1257.12  ?  o  
   11  10   9  22.576  23.191    .148 509.659 537.829  ?  o  
   11  10  10  37.244  37.706    .103 1387.12 1421.74  ?  o  
   11  10  11   4.260   1.763   1.525  18.149   3.107  ?  <  
   11  10  12   7.958   3.619   1.252  63.329  13.096  ?  <  
   11  10  13  31.850  28.764   1.083 1014.44 827.370  ?  o  
   11  10  14  -1.423   2.139  12.980   2.026   4.574  ?  <  
   11  10  15  40.380  41.881    .204 1630.56 1754.05  ?  o  
   11  10  16  37.286  38.142    .209 1390.25 1454.83  ?  o  
   11  10  17  62.959  61.219    .183 3963.80 3747.76  ?  o  
   11  10  18  12.134    .457   2.545 147.225    .209  ?  <  
   11  10  19  46.092  44.905    .373 2124.48 2016.48  ?  o  
   11  11   1 169.045 166.348    .284 28576.1 27671.7  ?  o  
   11  11   2  74.191  73.744    .050 5504.28 5438.15  ?  o  
   11  11   3  45.592  45.130    .069 2078.62 2036.73  ?  o  
   11  11   4  21.892  22.241    .167 479.261 494.656  ?  o  
   11  11   5  85.892  86.216    .061 7377.37 7433.21  ?  o  
   11  11   6  59.081  59.676    .052 3490.60 3561.24  ?  o  
   11  11   7   9.149   7.703    .875  83.701  59.339  ?  <  
   11  11   8  23.477  24.644    .510 551.178 607.324  ?  o  
   11  11   9  32.391  31.999    .114 1049.20 1023.94  ?  o  
   11  11  10  31.571  30.236    .103 996.751 914.242  ?  o  
   11  11  11  20.440  20.924    .240 417.809 437.807  ?  o  
   11  11  12  32.258  33.860    .133 1040.60 1146.47  ?  o  
   11  11  13  77.217  77.993    .725 5962.42 6082.89  ?  o  
   11  11  14  12.592   9.271    .837 158.563  85.949  ?  <  
   11  11  15  63.279  64.049    .175 4004.18 4102.24  ?  o  
   11  11  16  36.815  38.543    .247 1355.35 1485.58  ?  o  
   11  11  17  53.887  53.201    .242 2903.79 2830.39  ?  o  
   11  11  18  12.753  10.266   1.768 162.647 105.395  ?  <  
   11  11  19  78.279  77.606    .375 6127.55 6022.67  ?  o  
   11  12   1  -1.866   4.476   5.563   3.481  20.034  ?  <  
   11  12   2  77.504  76.520    .054 6006.86 5855.33  ?  o  
   11  12   3   9.859  13.650    .545  97.209 186.329  ?  <  
   11  12   4   7.483   7.164   1.253  55.998  51.327  ?  <  
   11  12   5  55.281  55.936    .059 3055.97 3128.78  ?  o  
   11  12   6  36.111  35.800    .069 1304.02 1281.62  ?  o  
   11  12   7  18.455  19.693    .240 340.582 387.796  ?  o  
   11  12   8  10.446   1.059    .902 109.123   1.121  ?  <  
   11  12   9   5.915   5.065   1.839  34.987  25.653  ?  <  
   11  12  10  14.689  16.195    .333 215.776 262.281  ?  o  
   11  12  11  44.470  43.688    .099 1977.58 1908.68  ?  o  
   11  12  12  34.404  35.570    .731 1183.61 1265.22  ?  o  
   11  12  13   1.920  10.500   8.254   3.687 110.243  ?  <  
   11  12  14  -1.590   2.554  10.662   2.527   6.525  ?  <  
   11  12  15   8.903   2.647   4.372  79.271   7.006  ?  <  
   11  12  16  70.671  68.143    .351 4994.45 4643.51  ?  o  
   11  12  17   5.169  13.331   6.097  26.718 177.716  ?  <  
   11  12  18  10.657    .814   3.553 113.564    .663  ?  <  
   11  13   1  29.792  27.061    .239 887.556 732.305  ?  o  
   11  13   2  74.014  74.280    .160 5478.10 5517.53  ?  o  
   11  13   3  49.574  49.768    .074 2457.58 2476.85  ?  o  
   11  13   4  59.494  59.812    .139 3539.59 3577.52  ?  o  
   11  13   5  47.797  48.733    .243 2284.53 2374.89  ?  o  
   11  13   6  12.153  11.385    .513 147.702 129.615  ?  o  
   11  13   7  13.838  18.066    .604 191.483 326.378  ?  <  
   11  13   8  33.054  33.902    .402 1092.55 1149.32  ?  o  
   11  13   9   1.200   6.025   3.216   1.440  36.304  ?  <  
   11  13  10  29.000  30.262    .605 841.026 915.804  ?  o  
   11  13  11  53.900  56.196    .123 2905.23 3158.00  ?  o  
   11  13  12  24.496  25.286    .296 600.061 639.379  ?  o  
   11  13  13   3.055   1.273   6.853   9.335   1.621  ?  <  
   11  13  14  43.817  44.180    .305 1919.95 1951.86  ?  o  
   11  13  15  39.239  43.849    .346 1539.71 1922.76  ?  o  
   11  13  16  68.572  63.429    .334 4702.09 4023.25  ?  o  
   11  13  17   6.435   6.878   9.193  41.408  47.304  ?  <  
   11  14   1  40.837  40.972    .066 1667.68 1678.71  ?  o  
   11  14   2  13.927  12.225    .929 193.969 149.453  ?  o  
   11  14   3  10.144   8.525   1.012 102.903  72.669  ?  <  
   11  14   4  56.230  57.810    .059 3161.83 3341.99  ?  o  
   11  14   5  37.890  38.368    .090 1435.62 1472.10  ?  o  
   11  14   6  20.627  21.873    .273 425.481 478.436  ?  o  
   11  14   7  13.287  14.181    .443 176.557 201.101  ?  o  
   11  14   8  31.662  29.819    .140 1002.47 889.144  ?  o  
   11  14   9   2.766    .981   2.723   7.650    .962  ?  <  
   11  14  10  50.548  50.428    .107 2555.10 2542.98  ?  o  
   11  14  11   -.404   6.723   7.894    .163  45.197  ?  <  
   11  14  12  36.464  34.098    .189 1329.59 1162.64  ?  o  
   11  14  13  26.128  27.196    .384 682.698 739.624  ?  o  
   11  14  14  14.950  12.636   1.773 223.517 159.659  ?  <  
   11  14  15  43.629  42.549    .366 1903.46 1810.38  ?  o  
   11  14  16  14.216   5.260   2.138 202.084  27.663  ?  <  
   11  14  17  26.886  27.607    .737 722.851 762.159  ?  o  
   11  15   1  37.635  37.957    .064 1416.40 1440.74  ?  o  
   11  15   2  52.041  51.510    .065 2708.29 2653.24  ?  o  
   11  15   3  24.175  25.199    .131 584.429 635.001  ?  o  
   11  15   4  30.703  32.338    .306 942.668 1045.72  ?  o  
   11  15   5  33.634  33.060    .126 1131.25 1092.94  ?  o  
   11  15   6  60.347  59.643    .588 3641.80 3557.24  ?  o  
   11  15   7  88.098  88.216    .111 7761.17 7782.14  ?  o  
   11  15   8  33.868  33.731    .149 1147.02 1137.80  ?  o  
   11  15   9   -.809   3.238   6.556    .654  10.485  ?  <  
   11  15  10  58.176  58.690    .105 3384.42 3444.53  ?  o  
   11  15  11  86.340  83.237    .330 7454.52 6928.36  ?  o  
   11  15  12  25.368  28.243    .552 643.547 797.685  ?  o  
   11  15  13  48.135  48.970    .359 2316.95 2398.03  ?  o  
   11  15  14  28.375  25.541   1.593 805.161 652.332  ?  o  
   11  15  15  18.658  14.236   3.285 348.135 202.673  ?  <  
   11  15  16  25.792  28.353   1.318 665.252 803.903  ?  o  
   11  16   1    .627   8.888   4.274    .393  78.993  ?  <  
   11  16   2  42.694  43.192    .069 1822.82 1865.53  ?  o  
   11  16   3  32.080  29.828    .100 1029.16 889.702  ?  o  
   11  16   4  35.578  38.035    .285 1265.77 1446.70  ?  o  
   11  16   5  21.274  21.421    .215 452.571 458.842  ?  o  
   11  16   6  10.997   7.247   3.248 120.942  52.521  ?  <  
   11  16   7  53.458  54.161    .115 2857.72 2933.43  ?  o  
   11  16   8  15.813  14.310    .451 250.043 204.790  ?  o  
   11  16   9  17.795  17.148   1.122 316.676 294.045  ?  o  
   11  16  10  22.220  22.573    .426 493.710 509.562  ?  o  
   11  16  11  59.732  60.141    .351 3567.89 3616.94  ?  o  
   11  16  12    .413   1.533  16.689    .170   2.351  ?  <  
   11  16  13  17.375  16.684   1.727 301.881 278.341  ?  <  
   11  16  14  -1.666   1.342  13.177   2.775   1.800  ?  <  
   11  16  15  13.991  11.255   2.128 195.745 126.676  ?  <  
   11  17   1  18.906  22.624    .581 357.424 511.839  ?  o  
   11  17   2   7.572   9.276   1.440  57.336  86.038  ?  <  
   11  17   3  54.210  54.497    .121 2938.77 2969.96  ?  o  
   11  17   4  77.946  80.062    .150 6075.52 6409.91  ?  o  
   11  17   5  16.801  18.332    .382 282.271 336.078  ?  o  
   11  17   6  56.582  59.554    .119 3201.47 3546.71  ?  o  
   11  17   7  53.745  54.591    .122 2888.53 2980.18  ?  o  
   11  17   8  69.065  68.944    .141 4770.00 4753.27  ?  o  
   11  17   9  17.561   9.635    .564 308.389  92.824  ?  o  
   11  17  10  76.553  75.751   2.027 5860.35 5738.19  ?  o  
   11  17  11  47.344  44.901    .754 2241.43 2016.06  ?  o  
   11  17  12  29.004  25.308   1.262 841.220 640.518  ?  o  
   11  17  13  17.954   8.571   3.574 322.357  73.454  ?  <  
   11  17  14  46.782  49.540    .535 2188.57 2454.18  ?  o  
   11  18   1  18.411  16.482    .534 338.959 271.670  ?  o  
   11  18   2   8.131   6.926   2.394  66.110  47.973  ?  <  
   11  18   3  22.778  20.929    .457 518.847 438.041  ?  o  
   11  18   4  34.636  35.609    .572 1199.66 1267.97  ?  o  
   11  18   5   7.885    .901   2.064  62.173    .813  ?  <  
   11  18   6  16.248  18.138   1.114 263.996 328.972  ?  <  
   11  18   7  16.245  11.607   1.176 263.885 134.714  ?  <  
   11  18   8  28.994  24.409   3.034 840.628 595.795  ?  o  
   11  18   9  16.874   9.250   6.374 284.737  85.560  ?  <  
   11  18  10  39.058  34.808   1.138 1525.53 1211.59  ?  o  
   11  18  11  36.987  39.133   1.103 1368.04 1531.38  ?  o  
   11  18  12  29.070  30.691   1.224 845.054 941.907  ?  o  
   11  19   1    .812   2.376  11.819    .660   5.647  ?  <  
   11  19   2    .530   3.587   9.512    .281  12.865  ?  <  
   11  19   3  10.322  13.006   6.119 106.550 169.165  ?  <  
   11  19   4  29.838  25.588   1.755 890.303 654.769  ?  o  
   11  19   5  31.052  30.267   1.103 964.248 916.092  ?  o  
   11  19   6  20.077  12.068   1.371 403.098 145.630  ?  o  
   11  19   7  85.954  87.361    .331 7388.11 7632.00  ?  o  
   11  19   8  18.082  23.637   1.481 326.974 558.693  ?  o  
   11  19   9  22.386  17.852   1.983 501.130 318.700  ?  o  
   11  19  10  39.702  30.345    .948 1576.27 920.826  ?  o  
   11  19  11  54.665  56.385    .854 2988.24 3179.30  ?  o  
   11  20   1  17.636  16.290   1.262 311.019 265.359  ?  o  
   11  20   2  10.481  14.773   5.135 109.854 218.238  ?  <  
   11  20   3  21.815  18.349   2.239 475.877 336.671  ?  o  
   11  20   4   9.902  13.616   2.132  98.041 185.385  ?  <  
   11  20   5  30.083  29.056    .479 905.015 844.238  ?  o  
   11  20   6  27.499  14.295   1.608 756.180 204.356  ?  o  
   11  20   7  37.898  42.968    .489 1436.28 1846.27  ?  o  
   11  20   8   2.352  15.730  29.205   5.533 247.426  ?  <  
   11  20   9    .097  11.055  25.960    .009 122.217  ?  <  
   11  21   1  25.821  25.656    .659 666.707 658.216  ?  o  
   11  21   2  15.297   3.751   1.007 233.998  14.071  ?  o  
   11  21   3  17.060  13.562   3.731 291.039 183.930  ?  <  
   11  21   4  49.970  44.825    .351 2497.00 2009.26  ?  o  
   11  21   5  17.956  24.305   1.762 322.434 590.738  ?  <  
   11  21   6  30.967  29.426   1.039 958.975 865.875  ?  o  
   12   0   0 127.153 127.086    .225 16168.0 16150.9  ?  o  
   12   0   2  82.128  83.034    .083 6745.04 6894.69  ?  o  
   12   0   4  82.388  81.020    .108 6787.86 6564.31  ?  o  
   12   0   6  30.140  27.871    .415 908.398 776.778  ?  o  
   12   0   8  41.777  41.222    .155 1745.33 1699.28  ?  o  
   12   0  10  87.803  89.089    .109 7709.30 7936.76  ?  o  
   12   0  12 126.590 127.363    .219 16024.9 16221.3  ?  o  
   12   0  14 123.418 121.252    .338 15232.0 14702.0  ?  o  
   12   0  16   3.563  14.296   4.250  12.693 204.379  ?  <  
   12   0  18  65.761  66.611    .356 4324.52 4437.08  ?  o  
   12   0  20  32.083  29.412   1.249 1029.32 865.062  ?  o  
   12   1   0  81.142  78.242    .074 6584.04 6121.80  ?  o  
   12   1   1  24.648  23.741    .190 607.515 563.655  ?  o  
   12   1   2  32.466  30.774    .838 1054.01 947.043  ?  o  
   12   1   3  11.446    .327   1.475 131.022    .107  ?  <  
   12   1   4    .544   4.576   1.783    .296  20.937  ?  <  
   12   1   5  94.113  92.985    .051 8857.24 8646.22  ?  o  
   12   1   6  32.768  32.629    .092 1073.71 1064.66  ?  o  
   12   1   7  52.568  53.220    .059 2763.39 2832.36  ?  o  
   12   1   8  23.688  24.127    .454 561.105 582.105  ?  o  
   12   1   9 127.466 125.315    .086 16247.7 15703.8  ?  o  
   12   1  10  37.310  38.878    .121 1392.04 1511.53  ?  o  
   12   1  11  19.627  23.302    .255 385.226 542.992  ?  o  
   12   1  12  24.013  26.082    .577 576.633 680.277  ?  o  
   12   1  13  79.460  79.162    .102 6313.88 6266.58  ?  o  
   12   1  14  16.796  15.974    .550 282.090 255.167  ?  o  
   12   1  15  39.765  39.230    .149 1581.23 1539.02  ?  o  
   12   1  16  18.508  11.084    .661 342.563 122.861  ?  o  
   12   1  17  45.569  42.111    .139 2076.52 1773.30  ?  o  
   12   1  18   9.038  14.065   3.023  81.693 197.836  ?  <  
   12   1  19  43.952  43.007    .376 1931.82 1849.57  ?  o  
   12   1  20   9.098   8.598   6.061  82.768  73.927  ?  <  
   12   1  21  32.282  30.580    .618 1042.15 935.163  ?  o  
   12   2   0  73.256  71.822    .082 5366.45 5158.35  ?  o  
   12   2   1  58.594  57.414    .065 3433.22 3296.37  ?  o  
   12   2   2  34.047  31.091    .476 1159.18 966.662  ?  o  
   12   2   3 184.097 183.146    .140 33891.6 33542.5  ?  o  
   12   2   4  32.721  30.605    .088 1070.67 936.694  ?  o  
   12   2   5  35.325  34.595    .089 1247.85 1196.83  ?  o  
   12   2   6  21.322  23.908    .546 454.616 571.597  ?  o  
   12   2   7  -5.164   3.745   8.808  26.665  14.024  ?  <  
   12   2   8  12.341  11.512   1.663 152.303 132.537  ?  <  
   12   2   9  85.850  86.695    .049 7370.27 7515.96  ?  o  
   12   2  10   9.747   7.168   1.432  94.997  51.386  ?  <  
   12   2  11  56.952  59.152    .065 3243.56 3498.98  ?  o  
   12   2  12  28.552  29.276    .400 815.200 857.094  ?  o  
   12   2  13  10.567   4.228   1.854 111.652  17.876  ?  <  
   12   2  14   4.934   3.934   2.080  24.340  15.477  ?  <  
   12   2  15  84.652  85.280    .115 7165.95 7272.64  ?  o  
   12   2  16  45.109  44.303    .111 2034.86 1962.77  ?  o  
   12   2  17  77.511  77.265    .138 6007.88 5969.84  ?  o  
   12   2  18  18.812  19.157    .638 353.892 366.973  ?  o  
   12   2  19  24.979  25.028    .737 623.969 626.393  ?  o  
   12   2  20   -.229   5.699  15.762    .052  32.480  ?  <  
   12   2  21  69.817  67.210    .253 4874.47 4517.14  ?  o  
   12   3   0 178.425 176.910    .207 31835.5 31297.1  ?  o  
   12   3   1  15.994  11.472    .342 255.794 131.603  ?  o  
   12   3   2   9.908   3.245    .732  98.166  10.529  ?  <  
   12   3   3  22.645  15.253   1.132 512.795 232.654  ?  o  
   12   3   4 133.576 132.422    .075 17842.4 17535.6  ?  o  
   12   3   5    .712   4.741  10.662    .508  22.479  ?  <  
   12   3   6  78.758  78.331    .052 6202.87 6135.67  ?  o  
   12   3   7  24.629  26.863    .148 606.569 721.635  ?  o  
   12   3   8 102.954 102.401    .061 10599.6 10486.0  ?  o  
   12   3   9   7.535   6.583   1.633  56.776  43.340  ?  <  
   12   3  10  98.189  99.049    .061 9641.06 9810.62  ?  o  
   12   3  11  13.606  14.544    .446 185.129 211.516  ?  o  
   12   3  12  54.442  56.366    .076 2963.92 3177.10  ?  o  
   12   3  13  35.629  35.707    .220 1269.42 1274.98  ?  o  
   12   3  14  73.383  74.803    .162 5385.04 5595.44  ?  o  
   12   3  15  23.027  23.454    .282 530.254 550.086  ?  o  
   12   3  16  24.531  25.322    .355 601.747 641.189  ?  o  
   12   3  17   1.374   9.939  11.222   1.888  98.780  ?  <  
   12   3  18  75.572  75.626    .158 5711.11 5719.30  ?  o  
   12   3  19    .005   4.549  12.517    .000  20.698  ?  <  
   12   3  20  17.314   1.687   1.134 299.778   2.847  ?  o  
   12   4   0   8.532  10.141    .380  72.790 102.830  ?  o  
   12   4   1  15.842  12.979    .237 250.962 168.456  ?  o  
   12   4   2  58.667  57.618    .138 3441.87 3319.81  ?  o  
   12   4   3  15.492  15.950    .272 240.007 254.416  ?  o  
   12   4   4 100.201 100.935    .055 10040.3 10187.9  ?  o  
   12   4   5  24.222  22.164    .183 586.718 491.252  ?  o  
   12   4   6 104.958 103.927    .062 11016.2 10800.8  ?  o  
   12   4   7   5.310   6.422   1.635  28.200  41.240  ?  <  
   12   4   8  55.512  56.030    .057 3081.61 3139.34  ?  o  
   12   4   9  46.593  47.247    .297 2170.91 2232.29  ?  o  
   12   4  10  26.177  26.571    .191 685.229 706.032  ?  o  
   12   4  11  27.297  28.981    .228 745.120 839.876  ?  o  
   12   4  12  51.011  53.005    .086 2602.10 2809.55  ?  o  
   12   4  13  18.550  14.497    .433 344.106 210.170  ?  o  
   12   4  14  47.582  49.516    .106 2264.05 2451.88  ?  o  
   12   4  15   9.622  14.860   2.097  92.589 220.822  ?  <  
   12   4  16  32.337  32.585    .218 1045.71 1061.79  ?  o  
   12   4  17    .333   1.678   8.202    .111   2.816  ?  <  
   12   4  18  79.054  79.719    .727 6249.54 6355.06  ?  o  
   12   4  19    .158   4.038  12.456    .025  16.302  ?  <  
   12   4  20  50.678  49.373    .256 2568.24 2437.69  ?  o  
   12   5   0 113.095 109.691    .120 12790.5 12032.1  ?  o  
   12   5   1  72.763  71.170    .052 5294.40 5065.10  ?  o  
   12   5   2  24.381  25.773    .282 594.446 664.266  ?  o  
   12   5   3  29.694  31.377    .099 881.754 984.537  ?  o  
   12   5   4  70.664  68.750    .301 4993.35 4726.59  ?  o  
   12   5   5 116.277 115.063    .070 13520.3 13239.5  ?  o  
   12   5   6    .789   6.176   5.245    .622  38.139  ?  <  
   12   5   7  22.795  24.742    .236 519.595 612.159  ?  o  
   12   5   8   3.292   3.783   7.881  10.834  14.309  ?  <  
   12   5   9  69.634  69.682    .086 4848.95 4855.55  ?  o  
   12   5  10  31.411  32.533    .088 986.637 1058.39  ?  o  
   12   5  11  20.924  14.921    .805 437.794 222.638  ?  o  
   12   5  12   1.556    .389  13.907   2.420    .151  ?  <  
   12   5  13  64.024  65.635    .566 4099.04 4307.94  ?  o  
   12   5  14  43.543  45.258    .439 1895.95 2048.26  ?  o  
   12   5  15   6.640  10.181   2.104  44.091 103.651  ?  <  
   12   5  16  22.828  22.297    .519 521.122 497.164  ?  o  
   12   5  17  40.417  42.437    .177 1633.53 1800.89  ?  o  
   12   5  18  41.353  45.095    .207 1710.07 2033.57  ?  o  
   12   5  19  44.488  46.180    .259 1979.18 2132.62  ?  o  
   12   5  20  23.670  19.180    .716 560.288 367.862  ?  o  
   12   6   0   5.551  12.636   2.833  30.817 159.676  ?  <  
   12   6   1   7.562    .748   2.122  57.180    .560  ?  <  
   12   6   2  19.325  17.984    .167 373.452 323.431  ?  o  
   12   6   3 110.178 110.230    .057 12139.2 12150.7  ?  o  
   12   6   4   -.410    .705  10.199    .168    .497  ?  <  
   12   6   5  29.733  32.326    .125 884.062 1044.96  ?  o  
   12   6   6  22.717  30.669    .224 516.075 940.600  ?  o  
   12   6   7  29.925  30.420    .114 895.484 925.404  ?  o  
   12   6   8  46.353  47.636    .126 2148.60 2269.15  ?  o  
   12   6   9 120.163 119.005    .098 14439.1 14162.2  ?  o  
   12   6  10  39.923  37.817    .108 1593.84 1430.10  ?  o  
   12   6  11  35.410  36.094    .112 1253.85 1302.78  ?  o  
   12   6  12  57.278  58.202    .073 3280.74 3387.43  ?  o  
   12   6  13  38.461  36.360    .184 1479.25 1322.03  ?  o  
   12   6  14    .643   6.171  10.662    .414  38.078  ?  <  
   12   6  15  79.079  77.702    .107 6253.47 6037.56  ?  o  
   12   6  16  -1.953   2.791   8.344   3.814   7.789  ?  <  
   12   6  17  52.533  54.872    .149 2759.73 3010.95  ?  o  
   12   6  18  11.421   9.692   1.152 130.441  93.937  ?  <  
   12   6  19  19.239  17.539   2.814 370.120 307.614  ?  <  
   12   6  20    .558   1.661  17.616    .311   2.758  ?  <  
   12   7   0  28.011  26.719    .126 784.610 713.901  ?  o  
   12   7   1  31.922  32.351    .090 1019.00 1046.59  ?  o  
   12   7   2  32.268  34.139    .055 1041.20 1165.48  ?  o  
   12   7   3  51.317  51.394    .043 2633.41 2641.34  ?  o  
   12   7   4  39.818  39.641    .300 1585.45 1571.41  ?  o  
   12   7   5  76.097  75.800    .049 5790.79 5745.63  ?  o  
   12   7   6   2.001   5.954   4.928   4.003  35.454  ?  <  
   12   7   7  30.593  31.529    .099 935.928 994.109  ?  o  
   12   7   8  32.220  32.595    .183 1038.13 1062.42  ?  o  
   12   7   9  63.185  63.147    .302 3992.30 3987.49  ?  o  
   12   7  10  13.513  17.042    .526 182.607 290.431  ?  o  
   12   7  11  11.756  11.635    .840 138.207 135.366  ?  <  
   12   7  12  25.371  25.242    .197 643.674 637.182  ?  o  
   12   7  13  54.433  55.922    .104 2962.91 3127.28  ?  o  
   12   7  14  21.060  15.981    .371 443.512 255.404  ?  o  
   12   7  15  34.266  34.176    .734 1174.19 1167.97  ?  o  
   12   7  16   8.224   5.306   1.883  67.630  28.157  ?  <  
   12   7  17  64.571  66.812    .154 4169.44 4463.87  ?  o  
   12   7  18  19.016  21.010    .959 361.618 441.412  ?  o  
   12   7  19  27.914  30.551    .741 779.213 933.386  ?  o  
   12   8   0 102.893 103.082    .104 10587.0 10625.9  ?  o  
   12   8   1  16.239  16.778    .143 263.695 281.507  ?  o  
   12   8   2 103.843 104.654    .057 10783.4 10952.5  ?  o  
   12   8   3  50.324  50.740    .193 2532.50 2574.51  ?  o  
   12   8   4  48.333  48.578    .042 2336.05 2359.84  ?  o  
   12   8   5  59.858  61.053    .196 3583.00 3727.41  ?  o  
   12   8   6  64.602  64.759    .048 4173.43 4193.72  ?  o  
   12   8   7  12.884   7.603    .343 165.989  57.807  ?  o  
   12   8   8  95.826  96.524    .080 9182.58 9316.82  ?  o  
   12   8   9  90.845  89.259    .076 8252.81 7967.14  ?  o  
   12   8  10   7.706   3.776   1.807  59.377  14.259  ?  <  
   12   8  11  17.799  18.119    .310 316.791 328.309  ?  o  
   12   8  12  67.297  67.489    .070 4528.92 4554.78  ?  o  
   12   8  13  30.916  32.159    .169 955.802 1034.19  ?  o  
   12   8  14  37.988  36.960    .396 1443.12 1366.04  ?  o  
   12   8  15  26.229  29.502    .257 687.945 870.343  ?  o  
   12   8  16  25.790  22.816   1.600 665.104 520.551  ?  o  
   12   8  17   7.745   7.718   4.780  59.987  59.562  ?  <  
   12   8  18  49.680  44.802    .274 2468.08 2007.24  ?  o  
   12   8  19  10.707   2.878   2.665 114.646   8.282  ?  <  
   12   9   0 150.649 148.323    .259 22695.2 21999.7  ?  o  
   12   9   1   4.812   5.101   2.812  23.152  26.021  ?  <  
   12   9   2  18.256  19.201    .156 333.295 368.676  ?  o  
   12   9   3  16.049  18.163    .325 257.555 329.888  ?  o  
   12   9   4  66.903  67.351    .046 4476.07 4536.21  ?  o  
   12   9   5  25.132  26.841    .080 631.616 720.418  ?  o  
   12   9   6  59.847  59.691    .053 3581.70 3562.97  ?  o  
   12   9   7  19.917  21.081    .175 396.676 444.426  ?  o  
   12   9   8  43.289  42.675    .241 1873.91 1821.19  ?  o  
   12   9   9  56.382  56.302    .172 3178.98 3169.86  ?  o  
   12   9  10  80.477  80.575    .172 6476.61 6492.26  ?  o  
   12   9  11   -.319   1.696   8.510    .102   2.876  ?  <  
   12   9  12  42.584  43.172    .090 1813.39 1863.84  ?  o  
   12   9  13  14.086  12.547   1.933 198.403 157.439  ?  <  
   12   9  14  94.139  91.532    .180 8862.11 8378.11  ?  o  
   12   9  15  23.971  22.158    .391 574.595 490.991  ?  o  
   12   9  16  31.705  30.440   1.335 1005.18 926.565  ?  o  
   12   9  17  19.716  13.520    .799 388.739 182.784  ?  o  
   12   9  18  70.554  72.413    .936 4977.89 5243.63  ?  o  
   12   9  19   8.789   6.758   3.267  77.242  45.669  ?  <  
   12  10   0  24.889  27.937    .407 619.479 780.463  ?  o  
   12  10   1  15.449  16.551    .564 238.678 273.946  ?  o  
   12  10   2  31.503  32.912    .101 992.412 1083.19  ?  o  
   12  10   3  77.488  74.788    .055 6004.42 5593.20  ?  o  
   12  10   4  28.743  29.403    .079 826.159 864.559  ?  o  
   12  10   5  28.495  28.556    .110 811.958 815.470  ?  o  
   12  10   6  60.363  61.659    .090 3643.69 3801.86  ?  o  
   12  10   7  -2.646    .187   5.937   6.999    .035  ?  <  
   12  10   8  35.915  36.567    .123 1289.85 1337.11  ?  o  
   12  10   9 105.815 101.570    .119 11196.7 10316.5  ?  o  
   12  10  10   3.856   9.355   4.172  14.869  87.520  ?  <  
   12  10  11  54.220  54.536    .111 2939.83 2974.18  ?  o  
   12  10  12  14.109  13.555    .810 199.054 183.726  ?  <  
   12  10  13  12.225  16.472   1.356 149.440 271.338  ?  <  
   12  10  14   3.738   2.922  17.884  13.972   8.536  ?  <  
   12  10  15  59.128  59.102    .211 3496.16 3493.04  ?  o  
   12  10  16  29.646  29.789    .494 878.893 887.404  ?  o  
   12  10  17  21.472  22.325   1.072 461.048 498.399  ?  o  
   12  10  18  33.905  33.516    .470 1149.56 1123.32  ?  o  
   12  11   0 101.214  99.280    .144 10244.2 9856.52  ?  o  
   12  11   1  85.917  85.072    .070 7381.75 7237.28  ?  o  
   12  11   2  28.022  29.044    .185 785.229 843.570  ?  o  
   12  11   3  46.270  47.606    .081 2140.93 2266.29  ?  o  
   12  11   4  60.077  61.700    .336 3609.19 3806.94  ?  o  
   12  11   5  66.627  68.764    .072 4439.14 4728.48  ?  o  
   12  11   6  31.301  33.979    .078 979.735 1154.56  ?  o  
   12  11   7   4.922   3.528   2.414  24.223  12.444  ?  <  
   12  11   8  33.814  34.167    .159 1143.35 1167.42  ?  o  
   12  11   9  24.164  26.168    .247 583.918 684.787  ?  o  
   12  11  10  20.255  27.826   2.878 410.259 774.272  ?  <  
   12  11  11  20.964  25.519   2.327 439.479 651.214  ?  <  
   12  11  12  39.420  37.615    .185 1553.96 1414.90  ?  o  
   12  11  13  59.231  56.435   2.349 3508.31 3184.95  ?  o  
   12  11  14  28.237  32.027   2.037 797.351 1025.74  ?  o  
   12  11  15  38.822  39.502    .344 1507.12 1560.39  ?  o  
   12  11  16  10.149  14.480   2.458 103.003 209.681  ?  <  
   12  11  17  54.686  53.548    .424 2990.60 2867.43  ?  o  
   12  11  18  36.805  39.392   1.065 1354.62 1551.72  ?  o  
   12  12   0  14.331  16.290   1.238 205.364 265.379  ?  <  
   12  12   1  28.529  29.788    .127 813.914 887.331  ?  o  
   12  12   2  56.880  57.288    .066 3235.31 3281.95  ?  o  
   12  12   3  59.147  59.995    .069 3498.41 3599.40  ?  o  
   12  12   4  14.317  14.715   4.713 204.965 216.532  ?  <  
   12  12   5   2.790   6.668   6.556   7.782  44.458  ?  <  
   12  12   6  57.025  56.822    .181 3251.88 3228.78  ?  o  
   12  12   7  24.151  25.024    .187 583.264 626.190  ?  o  
   12  12   8  53.078  53.642    .148 2817.29 2877.46  ?  o  
   12  12   9  41.011  39.806    .135 1681.93 1584.53  ?  o  
   12  12  10  30.270  31.745    .203 916.285 1007.75  ?  o  
   12  12  11  21.712  16.423    .472 471.394 269.714  ?  o  
   12  12  12  51.253  52.513    .127 2626.89 2757.60  ?  o  
   12  12  13   1.475  14.220  13.907   2.176 202.212  ?  <  
   12  12  14  25.027  20.880    .670 626.334 435.965  ?  o  
   12  12  15  48.704  50.032    .476 2372.12 2503.24  ?  o  
   12  12  16  57.358  52.613    .298 3289.99 2768.08  ?  o  
   12  12  17  20.052  25.817   1.321 402.079 666.533  ?  o  
   12  13   0  12.308  12.154   1.432 151.494 147.730  ?  <  
   12  13   1  54.169  55.999    .075 2934.33 3135.85  ?  o  
   12  13   2  29.773  28.541    .101 886.435 814.610  ?  o  
   12  13   3  23.522  25.051    .309 553.305 627.548  ?  o  
   12  13   4  18.162  20.065    .292 329.851 402.611  ?  o  
   12  13   5  57.881  59.241    .090 3350.24 3509.51  ?  o  
   12  13   6   4.331   4.450   2.885  18.757  19.805  ?  <  
   12  13   7  23.591  24.690    .232 556.537 609.591  ?  o  
   12  13   8  20.304  20.906    .557 412.271 437.053  ?  o  
   12  13   9  44.471  45.893    .133 1977.69 2106.19  ?  o  
   12  13  10  16.900  11.846    .415 285.624 140.337  ?  o  
   12  13  11   9.212   5.353   1.252  84.860  28.655  ?  <  
   12  13  12    .031    .073   9.272    .001    .005  ?  <  
   12  13  13  47.428  48.791    .291 2249.40 2380.57  ?  o  
   12  13  14  26.890  26.966    .696 723.090 727.151  ?  o  
   12  13  15   1.731   6.757  15.951   2.996  45.657  ?  <  
   12  13  16   6.300   1.906   5.067  39.694   3.633  ?  <  
   12  14   0  97.111  95.402    .198 9430.47 9101.60  ?  o  
   12  14   1   9.838   4.646    .445  96.793  21.589  ?  o  
   12  14   2  56.729  55.108    .406 3218.13 3036.95  ?  o  
   12  14   3  43.787  42.847    .089 1917.30 1835.88  ?  o  
   12  14   4  22.011  22.818   1.310 484.471 520.653  ?  o  
   12  14   5  30.641  32.560    .187 938.869 1060.14  ?  o  
   12  14   6  19.633  25.190    .471 385.441 634.533  ?  o  
   12  14   7   1.789   7.579   6.237   3.201  57.443  ?  <  
   12  14   8  21.231  19.785    .224 450.750 391.438  ?  o  
   12  14   9  70.855  71.525    .122 5020.38 5115.78  ?  o  
   12  14  10  33.657  32.583    .243 1132.83 1061.66  ?  o  
   12  14  11  17.645  12.814   1.259 311.353 164.211  ?  <  
   12  14  12  53.711  52.686    .842 2884.86 2775.78  ?  o  
   12  14  13  25.261  29.055    .732 638.106 844.208  ?  o  
   12  14  14  24.673  26.491   1.158 608.759 701.769  ?  o  
   12  14  15  37.807  38.777    .703 1429.39 1503.65  ?  o  
   12  15   0  41.698  43.983    .180 1738.75 1934.47  ?  o  
   12  15   1  28.904  28.184    .450 835.448 794.320  ?  o  
   12  15   2  23.092  21.959    .193 533.226 482.214  ?  o  
   12  15   3  11.952  11.798    .494 142.845 139.198  ?  o  
   12  15   4  57.469  56.489    .209 3302.69 3191.03  ?  o  
   12  15   5  30.069  35.087    .681 904.128 1231.10  ?  o  
   12  15   6  21.035  24.610   1.154 442.478 605.659  ?  o  
   12  15   7   3.499  10.592   2.885  12.240 112.185  ?  <  
   12  15   8  53.164  54.736    .213 2826.36 2996.05  ?  o  
   12  15   9  39.670  40.179    .225 1573.70 1614.37  ?  o  
   12  15  10  43.006  40.807    .277 1849.52 1665.20  ?  o  
   12  15  11   9.080   2.998   3.214  82.445   8.991  ?  <  
   12  15  12  47.260  45.719    .290 2233.52 2090.24  ?  o  
   12  15  13  11.501  11.353   7.586 132.269 128.892  ?  <  
   12  15  14  44.049  46.561   1.316 1940.34 2167.92  ?  o  
   12  16   0  37.610  38.618    .320 1414.51 1491.35  ?  o  
   12  16   1  33.912  34.087    .149 1150.03 1161.90  ?  o  
   12  16   2  37.581  40.389    .138 1412.30 1631.29  ?  o  
   12  16   3  79.771  79.181    .443 6363.37 6269.65  ?  o  
   12  16   4   5.854   7.748   3.287  34.270  60.035  ?  <  
   12  16   5  21.035  25.972    .472 442.458 674.561  ?  o  
   12  16   6  25.228  24.517    .344 636.454 601.082  ?  o  
   12  16   7  30.366  27.452    .241 922.115 753.633  ?  o  
   12  16   8  26.713  28.841    .240 713.563 831.819  ?  o  
   12  16   9  44.947  48.637    .358 2020.27 2365.57  ?  o  
   12  16  10  35.259  37.089   2.225 1243.19 1375.60  ?  o  
   12  16  11  31.716  28.931    .455 1005.92 837.006  ?  o  
   12  16  12  49.558  49.684    .475 2455.97 2468.46  ?  o  
   12  16  13   -.592   3.026  16.442    .350   9.158  ?  <  
   12  17   0  60.583  58.646    .234 3670.28 3439.31  ?  o  
   12  17   1  30.236  29.667   1.114 914.215 880.102  ?  o  
   12  17   2   1.244   5.269   8.254   1.548  27.758  ?  <  
   12  17   3   1.486   8.757   9.557   2.209  76.690  ?  <  
   12  17   4  29.305  32.485    .317 858.779 1055.25  ?  o  
   12  17   5  48.960  48.261    .169 2397.11 2329.09  ?  o  
   12  17   6  39.914  37.837    .179 1593.09 1431.61  ?  o  
   12  17   7  20.257  15.975    .670 410.353 255.203  ?  o  
   12  17   8  57.070  53.573   2.592 3256.99 2870.07  ?  o  
   12  17   9  41.165  42.848    .990 1694.59 1835.96  ?  o  
   12  17  10  22.143  25.965   2.773 490.317 674.163  ?  <  
   12  17  11  16.656   3.290   3.870 277.407  10.822  ?  <  
   12  17  12  18.804  32.444   3.825 353.589 1052.63  ?  <  
   12  18   0  27.637  31.957    .851 763.818 1021.24  ?  o  
   12  18   1   1.578  10.451  10.510   2.489 109.228  ?  <  
   12  18   2  20.888  19.854    .648 436.313 394.170  ?  o  
   12  18   3  35.739  37.536    .332 1277.30 1408.96  ?  o  
   12  18   4  43.730  45.677    .214 1912.34 2086.41  ?  o  
   12  18   5   9.641   7.713   4.741  92.957  59.497  ?  <  
   12  18   6  52.237  53.164    .624 2728.75 2826.45  ?  o  
   12  18   7   6.074  10.441   6.345  36.890 109.020  ?  <  
   12  18   8  16.324  15.490   4.899 266.467 239.950  ?  <  
   12  18   9  25.390  24.958   1.372 644.662 622.901  ?  o  
   12  18  10  20.821  18.884   2.573 433.509 356.606  ?  <  
   12  19   0   8.346  15.761   3.589  69.658 248.403  ?  <  
   12  19   1  22.980  25.415    .696 528.070 645.935  ?  o  
   12  19   2   6.213   2.460   4.733  38.602   6.053  ?  <  
   12  19   3  15.001  10.256   1.422 225.034 105.176  ?  <  
   12  19   4  12.599   1.337   1.894 158.727   1.786  ?  <  
   12  19   5  44.549  45.002    .492 1984.58 2025.20  ?  o  
   12  19   6    .769   5.950  24.570    .592  35.402  ?  <  
   12  19   7  22.560  19.873   1.574 508.968 394.947  ?  o  
   12  19   8   1.051   2.830  37.086   1.105   8.006  ?  <  
   12  20   0  21.837  26.996   1.765 476.841 728.765  ?  o  
   12  20   1  35.958  31.269    .434 1292.98 977.782  ?  o  
   12  20   2  16.337  16.622   2.408 266.897 276.305  ?  <  
   12  20   3  51.219  52.252    .248 2623.44 2730.28  ?  o  
   12  20   4  28.617  28.039    .630 818.953 786.174  ?  o  
   12  20   5  19.427   9.574   3.256 377.426  91.666  ?  <  
   13   0   2 191.544 190.709    .287 36688.9 36369.9  ?  o  
   13   0   4  94.315  94.803    .130 8895.28 8987.65  ?  o  
   13   0   6  87.595  87.185    .128 7672.89 7601.23  ?  o  
   13   0   8   9.884  13.960   1.879  97.685 194.875  ?  <  
   13   0  10  23.789  24.973    .515 565.938 623.657  ?  o  
   13   0  12 100.165  97.643    .184 10033.1 9534.13  ?  o  
   13   0  14   9.013  15.372   1.803  81.234 236.291  ?  <  
   13   0  16 115.801 112.022    .470 13409.9 12548.9  ?  o  
   13   0  18  18.974  15.701   1.623 359.995 246.529  ?  <  
   13   1   1  72.389  72.338    .038 5240.19 5232.73  ?  o  
   13   1   2  77.684  79.817    .043 6034.83 6370.76  ?  o  
   13   1   3  42.650  43.774    .061 1819.01 1916.20  ?  o  
   13   1   4  34.716  35.044    .132 1205.19 1228.11  ?  o  
   13   1   5  45.582  47.645    .072 2077.71 2270.09  ?  o  
   13   1   6  21.703  22.964    .257 471.036 527.335  ?  o  
   13   1   7  33.968  34.388    .107 1153.82 1182.53  ?  o  
   13   1   8  31.996  34.370    .112 1023.76 1181.29  ?  o  
   13   1   9  45.131  47.903    .243 2036.78 2294.70  ?  o  
   13   1  10  20.883  19.690    .364 436.096 387.682  ?  o  
   13   1  11  21.687  23.499    .430 470.344 552.202  ?  o  
   13   1  12  42.313  43.024    .185 1790.39 1851.09  ?  o  
   13   1  13  56.787  55.786    .093 3224.73 3112.05  ?  o  
   13   1  14  34.137  32.053    .296 1165.30 1027.42  ?  o  
   13   1  15  42.886  42.566    .295 1839.19 1811.83  ?  o  
   13   1  16  35.385  35.172    .307 1252.13 1237.10  ?  o  
   13   1  17  43.436  44.227    .203 1886.65 1956.00  ?  o  
   13   1  18  19.312  16.593    .940 372.958 275.342  ?  o  
   13   1  19  40.448  39.853    .392 1636.08 1588.25  ?  o  
   13   2   1 134.599 133.174    .072 18116.9 17735.3  ?  o  
   13   2   2  12.497  13.288    .655 156.169 176.561  ?  <  
   13   2   3  82.715  83.188    .298 6841.71 6920.18  ?  o  
   13   2   4   1.972    .515   7.417   3.890    .265  ?  <  
   13   2   5 116.816 115.110    .084 13646.1 13250.3  ?  o  
   13   2   6  32.197  34.394    .107 1036.66 1182.97  ?  o  
   13   2   7  33.661  37.224    .173 1133.03 1385.61  ?  o  
   13   2   8   2.792   6.282   7.417   7.794  39.461  ?  <  
   13   2   9    .276   7.736  16.689    .076  59.851  ?  <  
   13   2  10  42.776  44.039    .106 1829.82 1939.45  ?  o  
   13   2  11  19.486  17.263    .364 379.714 298.000  ?  o  
   13   2  12  24.579  19.908    .252 604.129 396.345  ?  o  
   13   2  13  66.268  69.153    .094 4391.46 4782.20  ?  o  
   13   2  14  25.727  25.498    .360 661.894 650.152  ?  o  
   13   2  15  83.173  85.256    .146 6917.78 7268.51  ?  o  
   13   2  16   2.074   1.273  10.167   4.303   1.621  ?  <  
   13   2  17  73.750  74.779    .826 5439.03 5591.89  ?  o  
   13   2  18  14.098  11.697   3.420 198.761 136.829  ?  <  
   13   2  19  90.936  93.176    .210 8269.39 8681.71  ?  o  
   13   3   1  41.180  43.219    .055 1695.82 1867.92  ?  o  
   13   3   2 117.722 116.721    .060 13858.6 13623.8  ?  o  
   13   3   3  21.694  24.782   1.027 470.633 614.132  ?  o  
   13   3   4    .680    .363  13.444    .463    .132  ?  <  
   13   3   5  -3.385    .768   6.237  11.458    .590  ?  <  
   13   3   6  67.089  67.298    .054 4500.90 4529.02  ?  o  
   13   3   7  52.997  54.027    .067 2808.71 2918.93  ?  o  
   13   3   8  -1.091   1.094   6.892   1.190   1.196  ?  <  
   13   3   9  34.496  34.198    .097 1189.96 1169.52  ?  o  
   13   3  10   8.486  10.979   3.380  72.010 120.540  ?  <  
   13   3  11  58.586  58.978    .098 3432.28 3478.44  ?  o  
   13   3  12  70.208  69.040    .082 4929.22 4766.50  ?  o  
   13   3  13  51.119  52.734    .093 2613.13 2780.91  ?  o  
   13   3  14  19.528  17.724    .394 381.345 314.153  ?  o  
   13   3  15   9.968   4.105   5.911  99.360  16.855  ?  <  
   13   3  16  68.731  68.171    .175 4723.95 4647.30  ?  o  
   13   3  17  19.018  11.334   1.499 361.678 128.450  ?  <  
   13   3  18  18.423  20.417    .822 339.399 416.858  ?  o  
   13   3  19  19.476  23.014    .997 379.316 529.655  ?  o  
   13   4   1  60.219  59.464    .043 3626.28 3536.02  ?  o  
   13   4   2  96.568  94.861    .045 9325.30 8998.56  ?  o  
   13   4   3  32.975  33.464    .092 1087.33 1119.85  ?  o  
   13   4   4  81.232  81.736    .052 6598.64 6680.82  ?  o  
   13   4   5   8.006  14.256   1.870  64.088 203.240  ?  <  
   13   4   6  23.682  25.364    .228 560.837 643.321  ?  o  
   13   4   7  95.152  95.151    .074 9053.88 9053.71  ?  o  
   13   4   8  50.153  52.393    .083 2515.28 2745.04  ?  o  
   13   4   9   1.092   1.497   7.547   1.191   2.240  ?  <  
   13   4  10  64.918  66.863    .085 4214.34 4470.69  ?  o  
   13   4  11  74.827  77.649    .080 5599.10 6029.43  ?  o  
   13   4  12  15.193  15.084    .715 230.840 227.515  ?  o  
   13   4  13   9.775   6.086   1.337  95.544  37.042  ?  <  
   13   4  14  13.481  13.904   1.473 181.731 193.335  ?  <  
   13   4  15  50.042  51.804    .283 2504.18 2683.61  ?  o  
   13   4  16  84.205  87.617    .186 7090.44 7676.76  ?  o  
   13   4  17    .918   5.623  10.822    .842  31.620  ?  <  
   13   4  18  22.139  17.546    .636 490.157 307.851  ?  o  
   13   4  19  43.954  40.050    .601 1931.94 1603.97  ?  o  
   13   5   1  93.016  91.979    .054 8651.98 8460.07  ?  o  
   13   5   2  13.412  16.753    .466 179.891 280.672  ?  o  
   13   5   3  56.964  57.645    .042 3244.90 3323.00  ?  o  
   13   5   4  65.941  66.713    .447 4348.27 4450.58  ?  o  
   13   5   5  32.868  31.565    .163 1080.28 996.333  ?  o  
   13   5   6  37.466  37.132    .137 1403.67 1378.81  ?  o  
   13   5   7   5.512  10.343    .909  30.386 106.974  ?  <  
   13   5   8  80.536  79.112    .118 6486.02 6258.64  ?  o  
   13   5   9  23.174  20.603    .274 537.013 424.484  ?  o  
   13   5  10  33.917  35.666    .144 1150.37 1272.04  ?  o  
   13   5  11  63.705  64.044    .089 4058.27 4101.63  ?  o  
   13   5  12  19.951  18.985    .477 398.029 360.434  ?  o  
   13   5  13  19.642  16.438   1.116 385.823 270.194  ?  o  
   13   5  14  56.493  57.012    .149 3191.40 3250.39  ?  o  
   13   5  15  30.263  30.130    .289 915.852 907.826  ?  o  
   13   5  16   7.693   2.912   3.422  59.188   8.478  ?  <  
   13   5  17  38.333  39.850    .667 1469.41 1588.03  ?  o  
   13   5  18  13.615   6.293   1.725 185.376  39.606  ?  <  
   13   5  19  44.540  42.860    .344 1983.85 1837.00  ?  o  
   13   6   1  59.593  58.657    .114 3551.35 3440.61  ?  o  
   13   6   2  42.234  43.549    .162 1783.72 1896.55  ?  o  
   13   6   3  38.446  41.345    .061 1478.13 1709.38  ?  o  
   13   6   4  54.734  55.577    .046 2995.79 3088.79  ?  o  
   13   6   5  50.898  53.269    .080 2590.62 2837.62  ?  o  
   13   6   6  95.183  95.462    .071 9059.72 9113.05  ?  o  
   13   6   7  91.868  93.001    .124 8439.68 8649.25  ?  o  
   13   6   8  69.595  70.830    .072 4843.52 5016.85  ?  o  
   13   6   9  26.892  28.080    .454 723.175 788.514  ?  o  
   13   6  10  94.893  95.617    .079 9004.62 9142.67  ?  o  
   13   6  11  68.011  68.742    .109 4625.48 4725.45  ?  o  
   13   6  12  56.659  57.616    .128 3210.29 3319.64  ?  o  
   13   6  13  37.183  36.136    .445 1382.55 1305.83  ?  o  
   13   6  14  50.467  49.821    .141 2546.88 2482.14  ?  o  
   13   6  15    .500   7.096   9.001    .250  50.348  ?  <  
   13   6  16  30.209  32.581   1.480 912.567 1061.53  ?  o  
   13   6  17  35.671  41.238    .327 1272.44 1700.60  ?  o  
   13   6  18  14.360   9.147   5.343 206.212  83.661  ?  <  
   13   6  19  24.492  28.343   2.064 599.856 803.312  ?  o  
   13   7   1   6.749   5.994    .782  45.552  35.928  ?  <  
   13   7   2  20.766  24.043    .714 431.223 578.073  ?  o  
   13   7   3  22.256  25.082    .146 495.310 629.097  ?  o  
   13   7   4   1.029    .586   4.874   1.059    .343  ?  <  
   13   7   5  31.114  33.278    .312 968.081 1107.40  ?  o  
   13   7   6  15.103  17.609    .284 228.109 310.066  ?  o  
   13   7   7 120.818 118.168    .116 14597.0 13963.7  ?  o  
   13   7   8   9.372  10.590   2.723  87.825 112.150  ?  <  
   13   7   9   7.994   8.620   3.035  63.905  74.313  ?  <  
   13   7  10  13.439  14.622    .511 180.596 213.796  ?  o  
   13   7  11  65.824  68.079    .231 4332.77 4634.69  ?  o  
   13   7  12   4.902   8.779   3.481  24.031  77.069  ?  <  
   13   7  13  18.443  17.944    .390 340.141 321.984  ?  o  
   13   7  14  18.238  19.645    .554 332.635 385.910  ?  o  
   13   7  15  53.475  54.432    .152 2859.56 2962.88  ?  o  
   13   7  16  23.981  22.501   5.564 575.066 506.295  ?  <  
   13   7  17  10.595   4.913   3.021 112.262  24.137  ?  <  
   13   7  18   -.239   3.828  11.964    .057  14.655  ?  <  
   13   8   1  29.629  31.157    .069 877.892 970.734  ?  o  
   13   8   2  42.915  42.967    .041 1841.67 1846.19  ?  o  
   13   8   3  90.238  91.795    .111 8142.84 8426.39  ?  o  
   13   8   4  51.862  51.240    .048 2689.70 2625.50  ?  o  
   13   8   5   -.410   2.017   8.344    .169   4.068  ?  <  
   13   8   6  47.429  51.357    .093 2249.55 2637.50  ?  o  
   13   8   7  99.739  99.925    .097 9947.92 9985.00  ?  o  
   13   8   8  63.975  64.483    .063 4092.83 4158.03  ?  o  
   13   8   9  19.186  20.658    .257 368.122 426.740  ?  o  
   13   8  10 104.518 106.365    .517 10924.1 11313.5  ?  o  
   13   8  11  92.665  91.925    .168 8586.80 8450.14  ?  o  
   13   8  12  20.094  22.154    .247 403.769 490.783  ?  o  
   13   8  13  26.447  25.935    .251 699.462 672.626  ?  o  
   13   8  14  46.914  51.891    .137 2200.91 2692.64  ?  o  
   13   8  15  27.303  31.269    .419 745.439 977.750  ?  o  
   13   8  16  50.326  46.036    .430 2532.73 2119.28  ?  o  
   13   8  17  15.994  16.918   1.626 255.803 286.231  ?  <  
   13   8  18  14.979   3.919   3.338 224.375  15.357  ?  <  
   13   9   1  16.600  16.473    .340 275.563 271.369  ?  o  
   13   9   2  16.434  15.298    .235 270.081 234.027  ?  o  
   13   9   3   4.974   5.701   1.786  24.740  32.506  ?  <  
   13   9   4  73.590  73.397    .061 5415.48 5387.07  ?  o  
   13   9   5   5.700    .012    .599  32.491    .000  ?  <  
   13   9   6  64.588  63.410    .193 4171.58 4020.81  ?  o  
   13   9   7  48.229  48.151    .120 2326.05 2318.54  ?  o  
   13   9   8  84.404  84.388    .086 7123.99 7121.26  ?  o  
   13   9   9  15.203  12.101    .316 231.127 146.431  ?  o  
   13   9  10  67.403  66.593    .086 4543.17 4434.69  ?  o  
   13   9  11  24.555  26.008    .357 602.962 676.430  ?  o  
   13   9  12  20.834  18.673   1.052 434.073 348.673  ?  o  
   13   9  13    .656   5.975   9.834    .430  35.700  ?  <  
   13   9  14  56.143  53.763    .448 3151.98 2890.42  ?  o  
   13   9  15  16.218  20.424   1.377 263.012 417.126  ?  <  
   13   9  16  25.587  26.505    .657 654.677 702.523  ?  o  
   13   9  17  17.605  14.142   5.488 309.951 200.005  ?  <  
   13  10   1  17.379  18.843    .302 302.030 355.058  ?  o  
   13  10   2  16.249   7.304    .646 264.029  53.352  ?  o  
   13  10   3  72.518  72.544    .073 5258.80 5262.64  ?  o  
   13  10   4  62.183  62.251    .062 3866.76 3875.20  ?  o  
   13  10   5  41.229  42.135    .091 1699.79 1775.35  ?  o  
   13  10   6  -2.393   1.766   5.183   5.729   3.117  ?  <  
   13  10   7  96.389  99.580    .294 9290.75 9916.10  ?  o  
   13  10   8  37.446  36.078   3.182 1402.18 1301.61  ?  o  
   13  10   9  41.186  40.556    .159 1696.28 1644.77  ?  o  
   13  10  10  35.302  35.754    .298 1246.20 1278.33  ?  o  
   13  10  11  82.400  83.374    .746 6789.80 6951.28  ?  o  
   13  10  12  20.109  20.235    .895 404.365 409.456  ?  o  
   13  10  13  36.177  37.442    .244 1308.78 1401.94  ?  o  
   13  10  14  52.494  50.589    .221 2755.63 2559.29  ?  o  
   13  10  15  36.079  31.922    .948 1301.68 1019.04  ?  o  
   13  10  16  16.062  22.813   2.130 257.984 520.444  ?  <  
   13  10  17  31.253  26.932   1.778 976.720 725.322  ?  o  
   13  11   1  17.777  16.083    .327 316.036 258.659  ?  o  
   13  11   2  30.711  32.329    .288 943.186 1045.16  ?  o  
   13  11   3  31.988  34.240    .164 1023.24 1172.39  ?  o  
   13  11   4  35.185  34.793    .125 1238.01 1210.54  ?  o  
   13  11   5  21.453  21.186    .296 460.240 448.856  ?  o  
   13  11   6  35.123  36.775    .114 1233.65 1352.38  ?  o  
   13  11   7  89.557  87.999    .116 8020.40 7743.84  ?  o  
   13  11   8  23.755  23.821    .773 564.303 567.461  ?  o  
   13  11   9  13.899  14.918   3.289 193.190 222.557  ?  <  
   13  11  10  18.505  14.267    .685 342.419 203.546  ?  o  
   13  11  11  59.977  60.992    .174 3597.27 3720.04  ?  o  
   13  11  12  17.068  16.231    .976 291.318 263.451  ?  o  
   13  11  13  24.143  19.186   2.520 582.897 368.090  ?  o  
   13  11  14  18.645  19.386   1.321 347.655 375.803  ?  o  
   13  11  15  45.955  44.341    .515 2111.84 1966.17  ?  o  
   13  11  16  20.539  16.555   1.851 421.848 274.064  ?  o  
   13  12   1  76.144  76.211    .083 5797.96 5808.08  ?  o  
   13  12   2  34.072  37.382    .109 1160.88 1397.38  ?  o  
   13  12   3  29.314  31.370    .147 859.333 984.049  ?  o  
   13  12   4  72.542  72.866    .386 5262.28 5309.47  ?  o  
   13  12   5  45.013  45.671    .096 2026.20 2085.87  ?  o  
   13  12   6  42.769  43.785    .107 1829.16 1917.14  ?  o  
   13  12   7  27.910  28.248    .236 778.974 797.964  ?  o  
   13  12   8  58.390  59.887    .122 3409.34 3586.48  ?  o  
   13  12   9  20.182  19.129   1.105 407.320 365.909  ?  o  
   13  12  10  68.708  72.067    .207 4720.77 5193.64  ?  o  
   13  12  11  16.240  15.357    .844 263.722 235.851  ?  o  
   13  12  12  43.849  43.743    .800 1922.76 1913.49  ?  o  
   13  12  13  31.182  32.694    .624 972.326 1068.87  ?  o  
   13  12  14  62.792  62.729    .330 3942.87 3934.90  ?  o  
   13  12  15  20.607  12.302   1.999 424.648 151.345  ?  o  
   13  13   1  39.738  41.347    .119 1579.08 1709.60  ?  o  
   13  13   2  47.963  46.617    .329 2300.47 2173.14  ?  o  
   13  13   3  21.145  18.688    .327 447.092 349.249  ?  o  
   13  13   4  41.647  40.556    .105 1734.45 1644.83  ?  o  
   13  13   5  10.965  11.646    .885 120.234 135.633  ?  <  
   13  13   6    .888   7.127  12.517    .788  50.798  ?  <  
   13  13   7  44.996  44.695    .132 2024.63 1997.66  ?  o  
   13  13   8  50.879  50.171    .179 2588.65 2517.08  ?  o  
   13  13   9  13.033  13.431    .742 169.848 180.397  ?  o  
   13  13  10  49.439  48.197    .208 2444.21 2322.99  ?  o  
   13  13  11  51.373  49.605    .238 2639.23 2460.61  ?  o  
   13  13  12    .753   4.029  11.515    .567  16.232  ?  <  
   13  13  13   -.654   1.280  25.033    .428   1.639  ?  <  
   13  13  14  44.137  42.185    .520 1948.12 1779.61  ?  o  
   13  14   1  13.778    .311    .483 189.834    .097  ?  o  
   13  14   2  85.999  85.814    .110 7395.89 7364.11  ?  o  
   13  14   3  32.368  33.969    .481 1047.69 1153.91  ?  o  
   13  14   4  28.105  26.131    .290 789.902 682.815  ?  o  
   13  14   5  21.035  22.647    .409 442.489 512.885  ?  o  
   13  14   6  22.879  24.003    .995 523.435 576.145  ?  o  
   13  14   7  88.809  88.849    .738 7887.11 7894.21  ?  o  
   13  14   8   1.524   6.789  11.126   2.321  46.088  ?  <  
   13  14   9  21.169  19.769    .702 448.136 390.815  ?  o  
   13  14  10  25.526  26.233    .473 651.597 688.186  ?  o  
   13  14  11  80.380  80.158    .238 6460.92 6425.34  ?  o  
   13  14  12  25.300  22.352   1.751 640.089 499.624  ?  o  
   13  14  13   2.871  19.721  16.092   8.242 388.907  ?  <  
   13  14  14  16.559  10.028   5.009 274.192 100.570  ?  <  
   13  15   1  52.667  51.953    .497 2773.86 2699.08  ?  o  
   13  15   2  40.752  38.009    .148 1660.69 1444.69  ?  o  
   13  15   3  10.936  10.355   1.106 119.600 107.231  ?  <  
   13  15   4   5.723  14.245   6.568  32.754 202.925  ?  <  
   13  15   5  28.723  29.275    .265 825.029 857.014  ?  o  
   13  15   6  36.944  37.553    .215 1364.85 1410.22  ?  o  
   13  15   7   9.121   2.430   6.027  83.185   5.905  ?  <  
   13  15   8  17.196  14.967    .545 295.689 224.005  ?  o  
   13  15   9  19.593  20.203   1.317 383.880 408.175  ?  o  
   13  15  10  23.949  28.467    .674 573.551 810.359  ?  o  
   13  15  11   9.392  14.095   6.144  88.219 198.666  ?  <  
   13  15  12  27.439  32.087   1.989 752.895 1029.56  ?  o  
   13  16   1  71.883  72.622    .126 5167.13 5274.00  ?  o  
   13  16   2  14.008  12.047   2.943 196.215 145.138  ?  <  
   13  16   3  27.498  30.251    .339 756.150 915.101  ?  o  
   13  16   4  28.063  29.276    .471 787.511 857.092  ?  o  
   13  16   5  58.186  59.826    .198 3385.64 3579.11  ?  o  
   13  16   6  22.491  21.189    .443 505.852 448.958  ?  o  
   13  16   7  13.478  11.757   1.080 181.659 138.238  ?  <  
   13  16   8  18.193  22.760    .901 330.994 518.023  ?  o  
   13  16   9  28.878  21.766   1.082 833.943 473.755  ?  o  
   13  16  10  41.530  41.574   6.616 1724.71 1728.39  ?  o  
   13  16  11   1.080   6.371  29.205   1.166  40.588  ?  <  
   13  17   1  21.645  18.178    .689 468.496 330.426  ?  o  
   13  17   2  63.816  61.076    .200 4072.51 3730.28  ?  o  
   13  17   3  26.794  25.754    .649 717.924 663.262  ?  o  
   13  17   4  11.054  16.067   1.961 122.185 258.149  ?  <  
   13  17   5  11.252  12.172   2.212 126.611 148.156  ?  <  
   13  17   6  15.757  25.903   4.189 248.278 670.966  ?  <  
   13  17   7  20.705  19.325   1.640 428.681 373.463  ?  o  
   13  17   8  25.618  17.890   1.244 656.263 320.062  ?  o  
   13  17   9    .157    .241  25.602    .025    .058  ?  <  
   13  18   1  36.484  37.969    .437 1331.08 1441.64  ?  o  
   13  18   2  75.535  76.622    .227 5705.54 5870.92  ?  o  
   13  18   3   3.649   6.274  14.834  13.319  39.361  ?  <  
   13  18   4  43.986  45.330    .362 1934.73 2054.78  ?  o  
   13  18   5  29.822  25.603    .693 889.374 655.516  ?  o
[truncated: 53,154 more chars]
